# Supplementary material for: 2-Bromo-2-methyl-N-(4-methyl-2-oxo-2H-chromen-7-yl)propanamide
Source: Acta Crystallogr Sect E Struct Rep Online. 2010 Jul 14;66(Pt 8):o2007. doi: 10.1107/S1600536810026802 (PMC3007421; doi:10.1107/S1600536810026802)
Supplement: Supplementary file 1 [file e-66-o2007-sup1.cif]

##############################################################################
###                                                                        ###
###        Electronic paper (Acta Crystallographica Section E)             ###
###                                                                        ###
##############################################################################
#                                                                            #
# This CIF contains the data in a paper accepted for publication in Acta     #
# Crystallographica Section E. It conforms to the requirements of Notes      #
# for Authors for Section E, and has been peer reviewed under the auspices   #
# of the IUCr Commission on Journals.                                        #
#                                                                            #
# Full details of the Crystallographic Information File format               #
# are given in the paper "The Crystallographic Information File (CIF):       #
# a New Standard Archive File for Crystallography" by S. R. Hall, F. H.      #
# Allen and I. D. Brown [Acta Cryst. (1991), A47, 655-685].                  #
#                                                                            #
# The current version of the core CIF dictionary is obtainable from          #
# ftp://ftp.iucr.org/pub/cif_core.dic. The current version number is 2.4.    #
#                                                                            #
# Software is freely available for graphical display of the structure(s) in  #
# this CIF.  For information consult the CIF home page http://www.iucr.org/  #
# cif/home.html                                                              #
#                                                                            #
# This file may be used for bona fide research purposes within the           #
# scientific community so long as proper attribution is given to the journal # 
# article from which it was obtained.                                        #
#                                                                            #
##############################################################################
                                             
data_global
_audit_creation_method     'SHELXL-97'
_journal_data_validation_number     ?
_journal_date_recd_electronic     2010-06-24
_journal_date_accepted     2010-07-06
_journal_name_full     'Acta Crystallographica, Section E'
_journal_year     2010
_journal_volume     66
_journal_issue      8
_journal_page_first     o2007
_journal_page_last     o2007
_journal_paper_category     QO
_journal_coeditor_code     HB5522
_publ_contact_author_name     'R.Dhamodharan'
_publ_contact_author_address
;
Department of Chemistry
Indian Institute of Technology Madras
Chennai 600 036, India.
;
_publ_contact_author_email     damo@iitm.ac.in
_publ_contact_author_fax     '  '
_publ_contact_author_phone     '+91-44-2257-4204 '
_publ_section_title
;
2-Bromo-2-methyl-<i>N</i>-(4-methyl-2-oxo-2<i>H</i>-chromen-7-yl)propanamide
;
loop_
    _publ_author_name
    _publ_author_address
    'N. Haridharan'
;      Department of Chemistry
       IIT Madras, Chennai
       TamilNadu
       India
;
    'V. Ramkumar'
;     Department of Chemistry
      IIT Madras, Chennai
      TamilNadu
      India
;
    'R. Dhamodharan'
;      Department of Chemistry
       IIT Madras, Chennai
       TamilNadu
       India
;
data_I
_audit_creation_method     SHELXL-97
_chemical_name_systematic
;
2-Bromo-2-methyl-<i>N</i>-(4-methyl-2-oxo-2<i>H</i>-chromen-7-yl)propanamide
;
_chemical_name_common     ?
_chemical_formula_moiety     'C14 H14 Br N O3'
_chemical_formula_sum     'C14 H14 Br N O3'
_chemical_formula_iupac     'C14 H14 Br N O3'
_chemical_formula_weight     324.17
_chemical_melting_point     ?
_symmetry_cell_setting     triclinic
_symmetry_space_group_name_H-M     'P -1'
_symmetry_space_group_name_Hall     '-P 1'
loop_
    _symmetry_equiv_pos_as_xyz
    'x, y, z'
    '-x, -y, -z'
_cell_length_a     6.7054(8)
_cell_length_b     9.2415(11)
_cell_length_c     11.7612(15)
_cell_angle_alpha     105.255(5)
_cell_angle_beta     100.630(5)
_cell_angle_gamma     93.572(5)
_cell_volume     686.33(15)
_cell_formula_units_Z     2
_cell_measurement_reflns_used     1785
_cell_measurement_theta_min     2.509
_cell_measurement_theta_max     24.53
_cell_measurement_temperature     298(2)
_exptl_crystal_description     slab
_exptl_crystal_colour     light-yellow
_exptl_crystal_size_max     0.42
_exptl_crystal_size_mid     0.20
_exptl_crystal_size_min     0.15
_exptl_crystal_density_diffrn     1.569
_exptl_crystal_density_meas     ?
_exptl_crystal_density_method     'not measured'
_exptl_crystal_F_000     328
_exptl_absorpt_coefficient_mu     2.998
_exptl_absorpt_correction_type     multi-scan
_exptl_absorpt_process_details     '(SADABS; Bruker, 2004)'
_exptl_absorpt_correction_T_min     0.366
_exptl_absorpt_correction_T_max     0.662
_exptl_special_details
;
;
_diffrn_ambient_temperature     298(2)
_diffrn_radiation_type     MoK\a
_diffrn_radiation_wavelength     0.71073
_diffrn_radiation_source     'fine-focus sealed tube'
_diffrn_radiation_monochromator     graphite
_diffrn_measurement_device_type     'Bruker APEXII CCD'
_diffrn_measurement_method     'phi and omega scans'
_diffrn_detector_area_resol_mean     ?
_diffrn_reflns_number     4624
_diffrn_reflns_av_R_equivalents     0.0198
_diffrn_reflns_av_sigmaI/netI     0.0385
_diffrn_reflns_theta_min     1.84
_diffrn_reflns_theta_max     28.27
_diffrn_reflns_theta_full     25.00
_diffrn_measured_fraction_theta_max     0.736
_diffrn_measured_fraction_theta_full     0.861
_diffrn_reflns_limit_h_min     -8
_diffrn_reflns_limit_h_max     5
_diffrn_reflns_limit_k_min     -11
_diffrn_reflns_limit_k_max     10
_diffrn_reflns_limit_l_min     -11
_diffrn_reflns_limit_l_max     14
_diffrn_standards_number     ?
_diffrn_standards_interval_count     ?
_diffrn_standards_interval_time     ?
_diffrn_standards_decay_%     ?
_refine_special_details
;
Refinement of <i>F</i>^2^ against ALL reflections. The weighted <i>R</i>-factor
<i>wR</i> and
goodness of fit <i>S</i> are based on <i>F</i>^2^, conventional
<i>R</i>-factors <i>R</i> are based
on <i>F</i>, with <i>F</i> set to zero for negative <i>F</i>^2^. The threshold
expression of
<i>F</i>^2^ > \s(<i>F</i>^2^) is used only for calculating <i>R</i>-factors(gt)
<i>etc</i>. and is
not relevant to the choice of reflections for refinement. <i>R</i>-factors
based
on <i>F</i>^2^ are statistically about twice as large as those based on
<i>F</i>, and <i>R</i>-
factors based on ALL data will be even larger.
;
_reflns_number_total     2511
_reflns_number_gt     1716
_reflns_threshold_expression     I>2\s(I)
_refine_ls_structure_factor_coef     Fsqd
_refine_ls_matrix_type     full
_refine_ls_R_factor_all     0.0874
_refine_ls_R_factor_gt     0.0574
_refine_ls_wR_factor_gt     0.1545
_refine_ls_wR_factor_ref     0.1737
_refine_ls_goodness_of_fit_ref     1.093
_refine_ls_restrained_S_all     1.093
_refine_ls_number_reflns     2511
_refine_ls_number_parameters     179
_refine_ls_number_restraints     1
_refine_ls_hydrogen_treatment     mixed
_refine_ls_weighting_scheme     calc
_refine_ls_weighting_details
         'calc w=1/[\s^2^(Fo^2^)+(0.1000P)^2^+0.3500P] where P=(Fo^2^+2Fc^2^)/3'
_atom_sites_solution_hydrogens     geom
_atom_sites_solution_primary     direct
_atom_sites_solution_secondary     difmap
_refine_ls_shift/su_max     0.000
_refine_ls_shift/su_mean     0.000
_refine_diff_density_max     1.157
_refine_diff_density_min     -0.526
_refine_ls_extinction_method     none
_refine_ls_extinction_coef     ?
loop_
    _atom_type_symbol
    _atom_type_description
    _atom_type_scat_dispersion_real
    _atom_type_scat_dispersion_imag
    _atom_type_scat_source
    'C' 'C' 0.0033 0.0016
                         'International Tables Vol C Tables 4.2.6.8 and 6.1.1.4'
    'H' 'H' 0.0000 0.0000
                         'International Tables Vol C Tables 4.2.6.8 and 6.1.1.4'
    'N' 'N' 0.0061 0.0033
                         'International Tables Vol C Tables 4.2.6.8 and 6.1.1.4'
    'O' 'O' 0.0106 0.0060
                         'International Tables Vol C Tables 4.2.6.8 and 6.1.1.4'
    'Br' 'Br' -0.2901 2.4595
                         'International Tables Vol C Tables 4.2.6.8 and 6.1.1.4'
_computing_data_collection     'APEX2 (Bruker, 2004)'
_computing_cell_refinement     'SAINT-Plus (Bruker, 2004)'
_computing_data_reduction     'SAINT-Plus (Bruker, 2004)'
_computing_structure_solution     'SHELXS97 (Sheldrick, 2008)'
_computing_structure_refinement     'SHELXL97 (Sheldrick, 2008)'
_computing_molecular_graphics     'ORTEP-3 (Farrugia, 1997)'
_computing_publication_material     'SHELXL97 (Sheldrick, 2008)'
loop_
    _atom_site_type_symbol
    _atom_site_label
    _atom_site_fract_x
    _atom_site_fract_y
    _atom_site_fract_z
    _atom_site_U_iso_or_equiv
    _atom_site_adp_type
    _atom_site_calc_flag
    _atom_site_refinement_flags
    _atom_site_occupancy
    _atom_site_disorder_assembly
    _atom_site_disorder_group
    Br Br1 0.34908(9) 0.90419(7) 0.61854(6) 0.0714(3) Uani d . 1 . .
    C C1 0.2652(7) 0.2486(5) 1.0477(4) 0.0377(11) Uani d . 1 . .
    C C2 0.3283(7) 0.3307(5) 1.1731(4) 0.0388(11) Uani d . 1 . .
    H H2 0.3551 0.2772 1.2299 0.047 Uiso calc R 1 . .
    C C3 0.3497(6) 0.4824(5) 1.2107(4) 0.0352(10) Uani d . 1 . .
    C C4 0.3086(6) 0.5641(5) 1.1221(4) 0.0291(10) Uani d . 1 . .
    C C5 0.3260(7) 0.7225(5) 1.1480(4) 0.0362(11) Uani d . 1 . .
    H H5 0.3639 0.7807 1.2279 0.043 Uiso calc R 1 . .
    C C6 0.2890(7) 0.7927(5) 1.0596(4) 0.0347(10) Uani d . 1 . .
    H H6 0.3042 0.8976 1.0795 0.042 Uiso calc R 1 . .
    C C7 0.2285(6) 0.7087(5) 0.9391(4) 0.0291(9) Uani d . 1 . .
    C C8 0.2092(6) 0.5511(4) 0.9098(4) 0.0282(9) Uani d . 1 . .
    H H8 0.1700 0.4926 0.8301 0.034 Uiso calc R 1 . .
    C C9 0.2497(6) 0.4850(4) 1.0021(4) 0.0267(9) Uani d . 1 . .
    C C10 0.4152(10) 0.5641(7) 1.3424(5) 0.0616(15) Uani d . 1 . .
    H H10A 0.3063 0.6170 1.3694 0.092 Uiso calc R 1 . .
    H H10B 0.5336 0.6349 1.3549 0.092 Uiso calc R 1 . .
    H H10C 0.4477 0.4925 1.3872 0.092 Uiso calc R 1 . .
    C C11 0.1328(7) 0.7309(5) 0.7300(4) 0.0394(11) Uani d . 1 . .
    C C12 0.0809(8) 0.8434(6) 0.6573(4) 0.0464(12) Uani d . 1 . .
    C C13 -0.0004(12) 0.9843(7) 0.7192(6) 0.0723(18) Uani d . 1 . .
    H H13A -0.1170 0.9573 0.7491 0.108 Uiso calc R 1 . .
    H H13B -0.0397 1.0413 0.6629 0.108 Uiso calc R 1 . .
    H H13C 0.1037 1.0443 0.7851 0.108 Uiso calc R 1 . .
    C C14 -0.0590(10) 0.7627(8) 0.5376(5) 0.0688(17) Uani d . 1 . .
    H H14A -0.1897 0.7310 0.5509 0.103 Uiso calc R 1 . .
    H H14B -0.0003 0.6760 0.4984 0.103 Uiso calc R 1 . .
    H H14C -0.0757 0.8300 0.4876 0.103 Uiso calc R 1 . .
    N N1 0.1878(5) 0.7900(4) 0.8526(3) 0.0344(9) Uani d D 1 . .
    O O1 0.2284(4) 0.3286(3) 0.9663(3) 0.0340(7) Uani d . 1 . .
    O O2 0.2428(6) 0.1122(4) 1.0081(3) 0.0560(10) Uani d . 1 . .
    O O3 0.1211(7) 0.5975(4) 0.6804(3) 0.0650(12) Uani d . 1 . .
    H H1N 0.196(7) 0.891(3) 0.889(4) 0.048(14) Uiso d D 1 . .
loop_
    _atom_site_aniso_label
    _atom_site_aniso_U_11
    _atom_site_aniso_U_22
    _atom_site_aniso_U_33
    _atom_site_aniso_U_12
    _atom_site_aniso_U_13
    _atom_site_aniso_U_23
    Br1 0.0746(4) 0.0678(5) 0.0796(6) 0.0004(3) 0.0157(3) 0.0365(4)
    C1 0.044(2) 0.024(3) 0.050(3) 0.0048(18) 0.007(2) 0.020(2)
    C2 0.048(2) 0.035(3) 0.039(3) 0.0044(19) 0.0067(19) 0.022(2)
    C3 0.041(2) 0.034(3) 0.032(2) 0.0017(18) 0.0041(18) 0.014(2)
    C4 0.035(2) 0.026(2) 0.029(2) 0.0043(16) 0.0071(16) 0.012(2)
    C5 0.049(2) 0.026(2) 0.028(2) 0.0052(18) 0.0016(18) 0.002(2)
    C6 0.059(3) 0.012(2) 0.030(3) 0.0029(17) 0.0056(19) 0.0035(19)
    C7 0.036(2) 0.024(2) 0.030(2) 0.0050(16) 0.0076(16) 0.011(2)
    C8 0.038(2) 0.018(2) 0.026(2) 0.0024(16) 0.0035(16) 0.0037(19)
    C9 0.0311(18) 0.017(2) 0.032(2) 0.0040(14) 0.0046(16) 0.0070(19)
    C10 0.091(4) 0.055(4) 0.037(3) 0.006(3) 0.001(3) 0.020(3)
    C11 0.055(3) 0.035(3) 0.031(3) 0.009(2) 0.0075(19) 0.015(2)
    C12 0.060(3) 0.041(3) 0.042(3) 0.008(2) 0.008(2) 0.018(2)
    C13 0.112(5) 0.063(4) 0.062(4) 0.045(4) 0.028(3) 0.037(3)
    C14 0.080(4) 0.074(4) 0.051(4) -0.003(3) -0.012(3) 0.036(3)
    N1 0.053(2) 0.020(2) 0.031(2) 0.0074(15) 0.0043(16) 0.0105(18)
    O1 0.0520(17) 0.0136(15) 0.0361(18) 0.0024(12) 0.0046(13) 0.0098(14)
    O2 0.088(3) 0.0186(18) 0.061(2) 0.0042(16) 0.0067(19) 0.0166(17)
    O3 0.129(4) 0.031(2) 0.0283(19) 0.016(2) 0.0016(19) 0.0069(16)
_geom_special_details
;
All e.s.d.'s (except the e.s.d. in the dihedral angle between two l.s. planes)
are estimated using the full covariance matrix. The cell e.s.d.'s are taken
into account individually in the estimation of e.s.d.'s in distances, angles
and torsion angles; correlations between e.s.d.'s in cell parameters are only
used when they are defined by crystal symmetry. An approximate (isotropic)
treatment of cell e.s.d.'s is used for estimating e.s.d.'s involving l.s.
planes.
;
loop_
    _geom_bond_atom_site_label_1
    _geom_bond_atom_site_label_2
    _geom_bond_site_symmetry_2
    _geom_bond_distance
    _geom_bond_publ_flag
    Br1 C12 . 2.017(5) ?
    C1 O2 . 1.213(5) ?
    C1 O1 . 1.353(6) ?
    C1 C2 . 1.439(7) ?
    C2 C3 . 1.344(6) ?
    C2 H2 . 0.9300 ?
    C3 C4 . 1.438(7) ?
    C3 C10 . 1.502(7) ?
    C4 C9 . 1.377(6) ?
    C4 C5 . 1.407(6) ?
    C5 C6 . 1.358(7) ?
    C5 H5 . 0.9300 ?
    C6 C7 . 1.395(6) ?
    C6 H6 . 0.9300 ?
    C7 C8 . 1.397(6) ?
    C7 N1 . 1.414(6) ?
    C8 C9 . 1.373(6) ?
    C8 H8 . 0.9300 ?
    C9 O1 . 1.385(5) ?
    C10 H10A . 0.9600 ?
    C10 H10B . 0.9600 ?
    C10 H10C . 0.9600 ?
    C11 O3 . 1.208(6) ?
    C11 N1 . 1.370(6) ?
    C11 C12 . 1.529(7) ?
    C12 C13 . 1.503(8) ?
    C12 C14 . 1.514(7) ?
    C13 H13A . 0.9600 ?
    C13 H13B . 0.9600 ?
    C13 H13C . 0.9600 ?
    C14 H14A . 0.9600 ?
    C14 H14B . 0.9600 ?
    C14 H14C . 0.9600 ?
    N1 H1N . 0.91(2) ?
loop_
    _geom_angle_atom_site_label_1
    _geom_angle_atom_site_label_2
    _geom_angle_atom_site_label_3
    _geom_angle_site_symmetry_1
    _geom_angle_site_symmetry_3
    _geom_angle
    _geom_angle_publ_flag
    O2 C1 O1 . . 116.6(4) ?
    O2 C1 C2 . . 125.3(4) ?
    O1 C1 C2 . . 118.1(4) ?
    C3 C2 C1 . . 122.1(4) ?
    C3 C2 H2 . . 119.0 ?
    C1 C2 H2 . . 119.0 ?
    C2 C3 C4 . . 118.5(4) ?
    C2 C3 C10 . . 120.5(4) ?
    C4 C3 C10 . . 121.0(4) ?
    C9 C4 C5 . . 116.0(4) ?
    C9 C4 C3 . . 119.2(4) ?
    C5 C4 C3 . . 124.8(4) ?
    C6 C5 C4 . . 121.8(4) ?
    C6 C5 H5 . . 119.1 ?
    C4 C5 H5 . . 119.1 ?
    C5 C6 C7 . . 120.5(4) ?
    C5 C6 H6 . . 119.7 ?
    C7 C6 H6 . . 119.7 ?
    C6 C7 C8 . . 119.3(4) ?
    C6 C7 N1 . . 117.1(4) ?
    C8 C7 N1 . . 123.5(4) ?
    C9 C8 C7 . . 118.1(4) ?
    C9 C8 H8 . . 120.9 ?
    C7 C8 H8 . . 120.9 ?
    C8 C9 C4 . . 124.2(4) ?
    C8 C9 O1 . . 114.9(3) ?
    C4 C9 O1 . . 120.9(4) ?
    C3 C10 H10A . . 109.5 ?
    C3 C10 H10B . . 109.5 ?
    H10A C10 H10B . . 109.5 ?
    C3 C10 H10C . . 109.5 ?
    H10A C10 H10C . . 109.5 ?
    H10B C10 H10C . . 109.5 ?
    O3 C11 N1 . . 123.0(4) ?
    O3 C11 C12 . . 120.7(4) ?
    N1 C11 C12 . . 116.2(4) ?
    C13 C12 C14 . . 111.2(5) ?
    C13 C12 C11 . . 116.9(4) ?
    C14 C12 C11 . . 109.7(4) ?
    C13 C12 Br1 . . 108.2(4) ?
    C14 C12 Br1 . . 106.0(4) ?
    C11 C12 Br1 . . 104.1(3) ?
    C12 C13 H13A . . 109.5 ?
    C12 C13 H13B . . 109.5 ?
    H13A C13 H13B . . 109.5 ?
    C12 C13 H13C . . 109.5 ?
    H13A C13 H13C . . 109.5 ?
    H13B C13 H13C . . 109.5 ?
    C12 C14 H14A . . 109.5 ?
    C12 C14 H14B . . 109.5 ?
    H14A C14 H14B . . 109.5 ?
    C12 C14 H14C . . 109.5 ?
    H14A C14 H14C . . 109.5 ?
    H14B C14 H14C . . 109.5 ?
    C11 N1 C7 . . 126.8(4) ?
    C11 N1 H1N . . 122(3) ?
    C7 N1 H1N . . 111(3) ?
    C1 O1 C9 . . 121.2(3) ?
loop_
    _geom_torsion_atom_site_label_1
    _geom_torsion_atom_site_label_2
    _geom_torsion_atom_site_label_3
    _geom_torsion_atom_site_label_4
    _geom_torsion_site_symmetry_1
    _geom_torsion_site_symmetry_2
    _geom_torsion_site_symmetry_3
    _geom_torsion_site_symmetry_4
    _geom_torsion
    _geom_torsion_publ_flag
    O2 C1 C2 C3 . . . . -179.9(5) ?
    O1 C1 C2 C3 . . . . 0.5(6) ?
    C1 C2 C3 C4 . . . . -0.2(6) ?
    C1 C2 C3 C10 . . . . 179.8(4) ?
    C2 C3 C4 C9 . . . . -0.3(6) ?
    C10 C3 C4 C9 . . . . 179.7(4) ?
    C2 C3 C4 C5 . . . . -179.5(4) ?
    C10 C3 C4 C5 . . . . 0.5(7) ?
    C9 C4 C5 C6 . . . . -0.7(6) ?
    C3 C4 C5 C6 . . . . 178.6(4) ?
    C4 C5 C6 C7 . . . . 1.1(7) ?
    C5 C6 C7 C8 . . . . -1.0(6) ?
    C5 C6 C7 N1 . . . . 178.4(4) ?
    C6 C7 C8 C9 . . . . 0.5(6) ?
    N1 C7 C8 C9 . . . . -178.9(4) ?
    C7 C8 C9 C4 . . . . -0.1(6) ?
    C7 C8 C9 O1 . . . . -179.7(3) ?
    C5 C4 C9 C8 . . . . 0.2(6) ?
    C3 C4 C9 C8 . . . . -179.1(4) ?
    C5 C4 C9 O1 . . . . 179.8(3) ?
    C3 C4 C9 O1 . . . . 0.5(6) ?
    O3 C11 C12 C13 . . . . 150.9(6) ?
    N1 C11 C12 C13 . . . . -27.8(7) ?
    O3 C11 C12 C14 . . . . 23.1(7) ?
    N1 C11 C12 C14 . . . . -155.6(5) ?
    O3 C11 C12 Br1 . . . . -89.9(5) ?
    N1 C11 C12 Br1 . . . . 91.4(4) ?
    O3 C11 N1 C7 . . . . -3.3(7) ?
    C12 C11 N1 C7 . . . . 175.3(4) ?
    C6 C7 N1 C11 . . . . 177.9(4) ?
    C8 C7 N1 C11 . . . . -2.8(6) ?
    O2 C1 O1 C9 . . . . -180.0(4) ?
    C2 C1 O1 C9 . . . . -0.3(6) ?
    C8 C9 O1 C1 . . . . 179.4(4) ?
    C4 C9 O1 C1 . . . . -0.2(5) ?
loop_
    _geom_hbond_atom_site_label_D
    _geom_hbond_atom_site_label_H
    _geom_hbond_atom_site_label_A
    _geom_hbond_site_symmetry_A
    _geom_hbond_distance_DH
    _geom_hbond_distance_HA
    _geom_hbond_distance_DA
    _geom_hbond_angle_DHA
    C8 H8 O3 . 0.93 2.21 2.804(6) 121
    N1 H1N O2 1_565 0.91(2) 2.12(2) 3.016(5) 168(5)
    C6 H6 O2 1_565 0.93 2.38 3.189(6) 145
    C13 H13C O2 1_565 0.96 2.51 3.347(8) 146
