# Supplementary material for: 2-Bromo-2-methyl-N-(4-methyl-2-oxo-2H-chromen-7-yl)propanamide
Source: Acta Crystallogr Sect E Struct Rep Online. 2010 Jul 14;66(Pt 8):o2007. doi: 10.1107/S1600536810026802 (PMC3007421; doi:10.1107/S1600536810026802)
Supplement: Supplementary file 2 [file e-66-o2007-Isup2.hkl]

# 
# h,k,l, Fc-squared, Fo-squared, sigma(Fo-squared) and status flag 
# 
data_I
_shelx_title ' new in P-1' 
_shelx_refln_list_code          4 
_shelx_F_calc_maximum      113.98 
_exptl_crystal_F_000       328.00 
_reflns_d_resolution_high  0.7502 
 
loop_ 
 _symmetry_equiv_pos_as_xyz 
 'x, y, z' 
 '-x, -y, -z' 
 
_cell_length_a     6.7054 
_cell_length_b     9.2415 
_cell_length_c    11.7612 
_cell_angle_alpha 105.255 
_cell_angle_beta  100.630 
_cell_angle_gamma  93.572 
 
_shelx_F_squared_multiplier     1.000 
 
loop_ 
 _refln_index_h 
 _refln_index_k 
 _refln_index_l 
 _refln_F_squared_calc 
 _refln_F_squared_meas 
 _refln_F_squared_sigma 
 _refln_observed_status 
   1   0   0       81.26       73.41      3.17 o 
   2   0   0     6416.60     6718.47    143.45 o 
   3   0   0     1977.03     1986.70     44.95 o 
   4   0   0      121.41      105.13      3.70 o 
   5   0   0        2.94       -5.46      5.46 o 
   7   0   0       87.55      101.61      9.81 o 
   8   0   0        0.44       -1.50      3.84 o 
  -7   1   0       38.08       44.13      7.53 o 
  -4   1   0      429.29      396.39     12.33 o 
  -3   1   0      214.91      180.89      6.70 o 
  -2   1   0      789.96      770.77     17.77 o 
  -1   1   0     2335.11     2375.66     50.93 o 
   0   1   0       73.08      100.42      5.12 o 
   1   1   0     2179.43     2190.85     27.51 o 
   2   1   0       32.27       26.42      5.40 o 
   3   1   0     1925.94     1875.30     29.78 o 
   4   1   0       58.19       54.00      2.75 o 
   5   1   0      306.03      276.98     13.91 o 
   6   1   0       67.95       72.33      5.08 o 
   7   1   0        0.33        0.90      3.65 o 
   8   1   0        2.96        7.08      4.89 o 
  -6   2   0        8.67       19.31      5.14 o 
  -5   2   0      398.41      385.88     12.14 o 
  -2   2   0     3682.82     3770.05     80.55 o 
  -1   2   0     3021.67     2948.28     29.40 o 
   0   2   0        6.47        6.57      0.86 o 
   1   2   0      137.73       94.35      2.38 o 
   2   2   0     1038.29     1015.01     35.96 o 
   3   2   0      530.18      549.48     10.60 o 
   4   2   0       58.97       44.30      3.27 o 
   5   2   0      154.70      141.62      9.78 o 
   6   2   0       97.72       95.28      6.71 o 
   7   2   0        0.04       -4.64      7.72 o 
   8   2   0        5.81       11.03      5.11 o 
  -8   3   0        4.83        8.13      3.88 o 
  -7   3   0        0.20        1.89      3.17 o 
  -6   3   0       14.40       13.16      2.89 o 
  -5   3   0      178.10      184.02      3.41 o 
  -4   3   0      124.01      132.23      4.99 o 
  -3   3   0      572.20      571.18      8.53 o 
  -2   3   0     2213.60     2267.36     26.64 o 
  -1   3   0      448.73      404.36      5.39 o 
   0   3   0      466.10      607.54     23.89 o 
   1   3   0     1892.10     1736.85     22.61 o 
   2   3   0      641.02      671.07      9.95 o 
   3   3   0      142.79      158.72      9.13 o 
   4   3   0      411.98      378.26      9.36 o 
   5   3   0       96.79       96.14      9.12 o 
   6   3   0       20.60       14.15      5.33 o 
   7   3   0       11.77       10.82      7.72 o 
   8   3   0        3.12        4.38      7.00 o 
  -8   4   0        7.30        6.69      3.76 o 
  -7   4   0       29.59       27.25      3.04 o 
  -6   4   0       39.36       46.35      3.03 o 
  -5   4   0      140.02      136.10      4.65 o 
  -4   4   0       26.33       24.93      2.38 o 
  -3   4   0      449.66      427.91     12.16 o 
  -2   4   0      748.73      719.29     12.53 o 
  -1   4   0      818.58      902.24     11.07 o 
   0   4   0       83.31       59.95      3.23 o 
   1   4   0       72.04       41.54      2.53 o 
   2   4   0      411.79      468.06     15.21 o 
   3   4   0        8.05       -2.98      2.98 o 
   4   4   0      443.96      402.74     10.40 o 
   5   4   0       79.63       81.43      7.00 o 
   6   4   0        1.95       14.05      6.33 o 
   7   4   0        4.90        9.35      7.07 o 
  -8   5   0        2.92       -3.69      5.36 o 
  -7   5   0       16.63       13.36      5.51 o 
  -6   5   0       13.58       12.09      5.01 o 
  -5   5   0       17.66       23.07      4.94 o 
  -4   5   0      134.74      122.11      7.20 o 
  -3   5   0      218.69      190.99      8.52 o 
  -2   5   0     1190.92     1259.36     17.43 o 
  -1   5   0       42.57       35.35      2.22 o 
   0   5   0     1498.43     1905.17     43.90 o 
   1   5   0     2177.16     2384.38     31.46 o 
   2   5   0      282.05      241.07      7.77 o 
   3   5   0      740.51      671.62     14.42 o 
   4   5   0       14.52       19.39      2.90 o 
   5   5   0       28.36       45.12      6.56 o 
   6   5   0        6.62        2.70      5.71 o 
   7   5   0       73.20       77.79      9.49 o 
  -8   6   0        2.20        3.27      6.51 o 
  -7   6   0        0.60        1.64      6.11 o 
  -6   6   0        7.43       18.01      6.20 o 
  -5   6   0        0.47       -4.29      5.33 o 
  -4   6   0      301.95      274.93     11.07 o 
  -3   6   0        7.98        6.35      4.46 o 
  -2   6   0        6.51        2.26      2.86 o 
  -1   6   0      232.29      231.64      4.97 o 
   0   6   0      617.23      333.53     11.64 o 
   1   6   0       50.84       56.82      4.07 o 
   2   6   0      199.30      175.27      7.30 o 
   3   6   0      315.53      319.13     13.61 o 
   4   6   0       41.07       58.28      4.51 o 
   5   6   0       34.06       27.88      7.68 o 
   6   6   0       35.00       31.69      8.62 o 
   7   6   0        1.56       -8.59      8.59 o 
  -7   7   0        4.49        4.89      7.25 o 
  -6   7   0        0.01        4.43      6.80 o 
  -5   7   0      138.84      144.66     10.46 o 
  -4   7   0       58.65       77.89      7.55 o 
  -3   7   0        6.63        5.38      5.13 o 
  -2   7   0       36.32       27.86      3.20 o 
  -1   7   0      471.85      477.58      8.04 o 
   0   7   0       17.20       23.58      3.31 o 
   1   7   0       36.23       20.90      4.50 o 
   2   7   0      329.92      308.51     13.28 o 
   3   7   0      128.93      135.52     10.11 o 
   4   7   0       13.77        5.83      6.63 o 
   5   7   0       69.65       61.19      9.27 o 
   6   7   0       10.03        1.89      9.29 o 
  -7   8   0       18.43       17.00      8.67 o 
  -6   8   0        0.41       12.38      7.82 o 
  -5   8   0       55.03       55.21      8.62 o 
  -4   8   0        0.25       -2.44      6.05 o 
  -3   8   0       24.54       28.75      6.95 o 
  -2   8   0       88.78      100.94      4.85 o 
  -1   8   0        1.50        0.39      4.49 o 
   0   8   0        0.06       -4.61      4.61 o 
   1   8   0       12.73        7.60      7.82 o 
   2   8   0      168.13      167.46     13.03 o 
   3   8   0        0.72       14.33      9.74 o 
  -1   9   0      107.10       91.49      9.32 o 
   0   9   0      180.94      182.76     13.50 o 
   1   9   0      369.70      346.84     17.69 o 
   2   9   0        1.71       -8.00      9.65 o 
  -1  10   0        2.17       14.95      8.24 o 
   0  10   0       84.59       97.25     11.29 o 
   1  10   0       41.05       56.26     11.19 o 
   0  11   0        4.96        4.89      9.62 o 
  -1 -11   1        0.85        0.25     10.26 o 
   0 -11   1        0.27        7.98      9.76 o 
  -2 -10   1        6.48       12.06     10.36 o 
  -1 -10   1        3.72       -5.14      9.20 o 
   0 -10   1       14.78       15.08      8.59 o 
   1 -10   1      115.04      105.07     10.64 o 
   0  -9   1       11.86       10.79      7.52 o 
   1  -9   1      125.63      121.87      9.67 o 
   2  -9   1       45.28       37.37      6.68 o 
  -3  -8   1      236.20      200.90      9.44 o 
  -2  -8   1        5.78       11.27      6.93 o 
  -1  -8   1      519.41      497.90     17.82 o 
   0  -8   1      160.43      174.80      9.90 o 
   1  -8   1        3.59        0.43      2.82 o 
   2  -8   1      343.94      330.13     11.01 o 
   3  -8   1        2.99        4.21      6.13 o 
   4  -8   1       29.47       20.86      7.33 o 
   5  -8   1        8.05       -7.02      7.02 o 
   6  -8   1      172.21      159.44     11.44 o 
   7  -8   1       39.04       39.89      9.42 o 
  -6  -7   1        7.13       20.06      9.50 o 
  -5  -7   1       28.81       44.07      8.39 o 
  -4  -7   1       24.92       25.67      5.74 o 
  -3  -7   1        0.10        6.45      4.84 o 
  -2  -7   1      257.10      270.60     11.21 o 
  -1  -7   1      258.87      226.40      6.79 o 
   0  -7   1       84.85      101.21      3.99 o 
   1  -7   1      359.93      349.88      6.85 o 
   2  -7   1      440.85      436.25     10.04 o 
   3  -7   1       44.42       53.70      6.56 o 
   4  -7   1        0.37       -5.43      5.43 o 
   5  -7   1       73.77       86.09      8.40 o 
   6  -7   1        3.78        7.72      7.03 o 
   7  -7   1       31.68       25.06      7.88 o 
  -7  -6   1        0.57       -3.41      8.87 o 
  -6  -6   1       15.69       25.52      8.24 o 
  -5  -6   1       67.20       68.31      7.01 o 
  -4  -6   1       16.34        9.24     10.42 o 
  -3  -6   1       81.13      106.95      6.22 o 
  -2  -6   1      356.21      301.58      9.05 o 
  -1  -6   1      558.95      486.89      9.21 o 
   0  -6   1      245.21      320.82      7.67 o 
   1  -6   1      883.32      872.27     10.61 o 
   2  -6   1      220.72      220.80      6.06 o 
   3  -6   1        3.05        0.87      4.44 o 
   4  -6   1      110.51      121.09      8.17 o 
   5  -6   1      199.10      213.71     10.59 o 
   6  -6   1        0.33        2.49      5.73 o 
   7  -6   1        2.35        3.83      6.35 o 
  -7  -5   1        0.14       -0.65      7.18 o 
  -6  -5   1      129.87      124.21      8.13 o 
  -5  -5   1        1.83       -0.26      5.23 o 
  -4  -5   1       88.12       94.37      4.09 o 
  -3  -5   1       81.03       70.37      4.87 o 
  -2  -5   1      111.04       81.42      4.70 o 
  -1  -5   1      124.18      106.24      4.18 o 
   0  -5   1       42.43       39.60      2.78 o 
   1  -5   1     1137.24     1156.09     16.16 o 
   2  -5   1      184.64      175.65      3.97 o 
   3  -5   1      210.17      209.55      8.44 o 
   4  -5   1      376.06      348.51      8.42 o 
   5  -5   1       14.01       13.16      3.21 o 
   6  -5   1       26.94       46.56      3.72 o 
   7  -5   1        3.75        1.02      3.31 o 
   8  -5   1        5.67        9.87      4.63 o 
  -8  -4   1        1.28       -0.47      7.52 o 
  -7  -4   1       15.14       18.17      7.02 o 
  -6  -4   1       38.14       40.51      5.51 o 
  -5  -4   1       23.77       16.09      7.48 o 
  -4  -4   1       65.85       62.40      2.90 o 
  -3  -4   1     2313.89     2274.09     37.26 o 
  -2  -4   1      588.07      589.32     11.88 o 
  -1  -4   1     2337.27     2566.39     32.99 o 
   0  -4   1     2463.36     3202.85     40.90 o 
   1  -4   1      773.99      747.56      8.52 o 
   2  -4   1      121.03      130.26      3.50 o 
   3  -4   1      353.73      335.37      6.27 o 
   4  -4   1      447.74      409.71      7.22 o 
   5  -4   1       21.66       23.30      4.19 o 
   6  -4   1       32.55       42.41      4.83 o 
   7  -4   1        2.33        0.70      3.29 o 
   8  -4   1        7.99        3.97      3.94 o 
  -8  -3   1        4.91        2.81      6.40 o 
  -7  -3   1       54.05       54.81      7.05 o 
  -6  -3   1        6.58       19.50      4.50 o 
  -5  -3   1       38.04       43.47      8.35 o 
  -4  -3   1      645.01      594.76     12.22 o 
  -3  -3   1      442.52      435.16     11.53 o 
  -2  -3   1      420.87      453.09      9.30 o 
  -1  -3   1     3221.69     3445.81     52.35 o 
   0  -3   1     1041.35     1301.70     54.99 o 
   1  -3   1      438.89      542.24      7.02 o 
   2  -3   1      504.58      476.19      5.29 o 
   3  -3   1     1312.83     1237.46     18.81 o 
   4  -3   1      137.55      123.81      3.43 o 
   5  -3   1       43.28       48.79      3.28 o 
   6  -3   1      104.62       97.40      3.70 o 
   7  -3   1       88.45       78.53      3.73 o 
   8  -3   1        2.69        0.43      3.66 o 
  -8  -2   1        7.72       11.36      4.79 o 
  -7  -2   1       28.90       31.39      5.33 o 
  -6  -2   1       12.93       15.51      3.64 o 
  -5  -2   1      164.70      160.86     10.64 o 
  -4  -2   1      800.92      762.69     15.67 o 
  -3  -2   1      139.52      139.98      4.33 o 
  -2  -2   1     3474.34     3552.05     75.70 o 
  -1  -2   1     1252.88     1359.94     30.03 o 
   0  -2   1       96.23      108.31      3.98 o 
   1  -2   1      870.66      934.57     10.49 o 
   2  -2   1     1057.43     1014.28     22.41 o 
   3  -2   1      190.44      176.61      3.43 o 
   4  -2   1      176.41      170.98      6.61 o 
   5  -2   1      136.65      134.75      7.23 o 
   6  -2   1       37.97       51.35      6.38 o 
  -8  -1   1       13.58       16.77      4.64 o 
  -7  -1   1        2.81        2.66      3.59 o 
  -6  -1   1       41.33       42.90      8.34 o 
  -5  -1   1      334.77      328.82     13.71 o 
  -4  -1   1      654.81      696.52     20.03 o 
  -2  -1   1     7508.59     7624.63    117.88 o 
  -1  -1   1      819.04      818.44     18.44 o 
   0  -1   1       11.37       10.54      2.29 o 
   1  -1   1     8173.06     8621.18     90.89 o 
   2  -1   1     3400.02     3507.25     53.91 o 
   3  -1   1      195.91      205.29      7.32 o 
   4  -1   1      210.51      206.19      8.59 o 
   5  -1   1      256.65      270.96     11.09 o 
   6  -1   1        8.23       12.74      2.71 o 
   7  -1   1        7.94       12.01      5.70 o 
   8  -1   1       10.07       14.90      3.86 o 
  -6   0   1      263.23      260.25     12.98 o 
  -5   0   1      147.15      141.42      9.05 o 
  -4   0   1     1962.85     1978.23     31.57 o 
  -3   0   1     1410.68     1298.30     29.12 o 
  -2   0   1    10926.66    11901.30    254.92 o 
  -1   0   1      637.94      642.24     24.44 o 
   0   0   1      733.71      932.49     31.30 o 
   1   0   1     1232.49     1268.25     12.76 o 
   2   0   1     1666.50     1660.38     18.65 o 
   3   0   1      237.24      197.33      4.53 o 
   4   0   1      966.21      977.88     18.69 o 
   5   0   1       28.48       27.78      2.44 o 
   6   0   1        5.28       16.41      3.40 o 
   7   0   1        1.30       -0.12      3.46 o 
   8   0   1        3.27        1.37      4.58 o 
  -7   1   1       16.64       22.58      6.71 o 
  -5   1   1       65.59       77.24      4.17 o 
  -4   1   1       93.85       68.80      5.46 o 
  -1   1   1      292.07      324.53      6.82 o 
   0   1   1    12992.57    16403.45    176.86 o 
   1   1   1      222.03      220.44      3.10 o 
   2   1   1        1.16        1.41      0.98 o 
   3   1   1      234.91      204.07      6.08 o 
   4   1   1      811.56      747.89     17.61 o 
   5   1   1       72.42       75.61      4.34 o 
   6   1   1       33.71       38.17      7.09 o 
   7   1   1      178.29      182.70      7.42 o 
   8   1   1        6.33        0.92      5.28 o 
  -5   2   1       80.95       81.16      5.83 o 
  -4   2   1      196.24      188.67      7.28 o 
  -3   2   1      621.04      610.82      9.66 o 
  -1   2   1     4551.49     4728.92     71.78 o 
   0   2   1     3942.61     5100.06     62.90 o 
   1   2   1      324.50      366.10      5.86 o 
   2   2   1     1093.49     1043.66     14.43 o 
   3   2   1     1050.53     1032.41     24.09 o 
   4   2   1       61.90       64.71      4.63 o 
   5   2   1       38.26       37.84     10.17 o 
   6   2   1       76.81       92.45      5.70 o 
   7   2   1        6.97        9.18      6.44 o 
   8   2   1        4.34       -1.12      6.23 o 
  -7   3   1       26.74       31.84      5.58 o 
  -6   3   1        3.47        8.06      4.38 o 
  -5   3   1      101.86       84.56      3.64 o 
  -4   3   1      350.25      336.21      8.95 o 
  -3   3   1       76.55       75.18      4.13 o 
  -2   3   1       86.40       74.36      2.38 o 
  -1   3   1     3186.02     3210.11     34.79 o 
   0   3   1      602.57      701.12      9.92 o 
   1   3   1     1354.01     1279.10     17.34 o 
   2   3   1      897.53      816.11     11.99 o 
   3   3   1      593.53      580.65     11.18 o 
   4   3   1       27.86       18.99      4.24 o 
   5   3   1      114.62      111.04      8.95 o 
   6   3   1      100.05      108.49      6.61 o 
   7   3   1        0.17        1.47      5.25 o 
   8   3   1        4.31       10.51      7.42 o 
  -8   4   1        5.76        7.42      4.59 o 
  -7   4   1        0.54        3.71      3.26 o 
  -6   4   1       13.19       20.51      4.26 o 
  -5   4   1      137.18      120.32      6.31 o 
  -4   4   1      252.81      265.68      9.12 o 
  -3   4   1       29.82       37.80      3.91 o 
  -2   4   1     1918.00     2023.19     22.14 o 
  -1   4   1     3195.12     3484.29     38.04 o 
   0   4   1      213.65      294.12      5.91 o 
   1   4   1     1749.92     1637.51     19.37 o 
   2   4   1      455.42      457.02     13.71 o 
   3   4   1       18.33       29.49      2.99 o 
   4   4   1      231.29      207.50     17.58 o 
   5   4   1      123.94      133.51     10.23 o 
   6   4   1       25.94       46.96      6.10 o 
   7   4   1       29.31       22.88      8.17 o 
  -8   5   1        4.91       10.21      5.70 o 
  -7   5   1        7.47        5.03      5.23 o 
  -6   5   1       41.84       41.53      5.70 o 
  -5   5   1      129.89      135.67      7.83 o 
  -4   5   1      139.02      125.10      7.30 o 
  -3   5   1      710.32      724.95     19.34 o 
  -2   5   1      252.27      223.64      5.92 o 
  -1   5   1      599.43      701.11      9.49 o 
   0   5   1        9.56       25.34      2.79 o 
   1   5   1      245.95      210.39      5.61 o 
   2   5   1      716.02      745.88     15.38 o 
   3   5   1      169.25      140.36      5.98 o 
   4   5   1      265.59      239.16      6.10 o 
   5   5   1        4.43        0.87      8.34 o 
   6   5   1       60.13       58.81      8.84 o 
   7   5   1       13.87        4.13      8.97 o 
  -8   6   1        0.33        0.33      6.20 o 
  -7   6   1       13.73        5.78      5.98 o 
  -6   6   1        7.88       16.47      6.13 o 
  -5   6   1       51.84       46.34      6.51 o 
  -4   6   1       75.56       68.09      6.66 o 
  -3   6   1      240.94      263.29     11.02 o 
  -2   6   1       99.92       82.44      4.76 o 
  -1   6   1      102.82       90.53      3.90 o 
   0   6   1      490.43      563.44     12.46 o 
   1   6   1      138.48      145.59      5.36 o 
   2   6   1       17.33       12.07      4.21 o 
   3   6   1       43.03       30.58      6.37 o 
   4   6   1       49.59       56.15      4.22 o 
   5   6   1       74.44       81.96      7.73 o 
   6   6   1        1.01       10.66      8.15 o 
  -7   7   1        0.44       -1.35      7.02 o 
  -6   7   1        6.88        9.37      7.08 o 
  -5   7   1        0.25       -0.12      6.18 o 
  -4   7   1      100.78       81.15      7.77 o 
  -3   7   1       32.91       33.61      6.36 o 
  -2   7   1       27.94       22.70      4.40 o 
  -1   7   1      225.10      192.29      5.92 o 
   0   7   1      126.80      191.03      7.68 o 
   1   7   1        2.50       -3.57      3.57 o 
   2   7   1        6.72       -1.37      4.48 o 
   3   7   1       36.67       29.81      5.89 o 
   4   7   1       14.01       17.49      6.00 o 
   5   7   1        1.81       -7.83      7.83 o 
  -6   8   1        5.06        9.22      7.63 o 
  -5   8   1        5.45        6.98      7.67 o 
  -4   8   1       56.11       59.95      8.72 o 
  -3   8   1      104.31      124.26      9.79 o 
  -2   8   1       56.74       57.01      7.87 o 
  -1   8   1      533.52      548.96     27.88 o 
   0   8   1        9.16       18.62      7.23 o 
   1   8   1        0.45       -7.40      7.40 o 
   2   8   1      209.22      219.99     15.43 o 
   3   8   1       40.61       43.16     10.01 o 
  -1   9   1       21.18        9.22      7.73 o 
   0   9   1       43.30       47.36      9.32 o 
   1   9   1        2.64        6.61      8.85 o 
   2   9   1      126.03      141.92     13.73 o 
  -1  10   1        2.99       -8.25      8.25 o 
   0  10   1        2.11       -8.10      8.69 o 
   1  10   1       13.81       25.02     10.87 o 
   0  11   1       26.68       24.27     11.74 o 
  -1 -11   2       46.21       38.02     11.94 o 
   0 -11   2        3.63       -7.53      9.55 o 
   0 -10   2       18.30       31.32      9.37 o 
   1 -10   2       39.55       41.63      8.67 o 
  -3  -9   2      111.23      105.25     14.06 o 
  -2  -9   2      410.96      361.16     19.39 o 
  -1  -9   2       48.82       53.72     10.36 o 
   0  -9   2      402.28      440.38     18.51 o 
   2  -9   2        0.15        0.90      5.35 o 
  -4  -8   2       87.86       99.03      8.14 o 
  -3  -8   2       14.87       20.22      5.78 o 
  -2  -8   2        0.96        0.24      3.83 o 
  -1  -8   2       41.06       48.37      5.61 o 
   0  -8   2       47.38       62.61      5.65 o 
   1  -8   2      450.72      414.02      7.83 o 
   2  -8   2      104.27      110.99      5.97 o 
   3  -8   2      430.17      419.55     16.24 o 
   4  -8   2      123.94      124.28      9.59 o 
   5  -8   2       83.84       94.80      9.34 o 
   6  -8   2       79.65       58.25      9.19 o 
   7  -8   2       13.24        4.89      8.52 o 
  -6  -7   2       12.29        7.88      8.84 o 
  -5  -7   2       17.69       24.49      6.84 o 
  -4  -7   2       94.64       86.87      7.13 o 
  -3  -7   2      113.92       93.66      6.68 o 
  -2  -7   2       68.36       72.73      5.55 o 
  -1  -7   2      129.62      125.75      5.41 o 
   0  -7   2      244.00      285.98      6.44 o 
   1  -7   2      311.66      307.71      5.64 o 
   2  -7   2      474.81      447.83     15.50 o 
   3  -7   2       55.12       58.30      6.73 o 
   4  -7   2      243.63      237.33     11.91 o 
   5  -7   2       19.58       21.16      6.21 o 
   6  -7   2      126.11      137.51      9.76 o 
   7  -7   2       71.06       71.31      9.00 o 
  -7  -6   2        3.53        2.12      8.34 o 
  -6  -6   2        1.92       12.43      7.70 o 
  -5  -6   2       96.87      102.54      7.54 o 
  -4  -6   2      162.79      163.38      5.98 o 
  -3  -6   2        7.66        9.24      4.49 o 
  -2  -6   2      169.69      193.93     15.48 o 
  -1  -6   2      590.34      548.59     10.92 o 
   0  -6   2       60.92       59.51      3.76 o 
   1  -6   2      194.46      198.41      5.07 o 
   2  -6   2      584.38      576.00     11.32 o 
   3  -6   2        2.57        4.36      4.49 o 
   4  -6   2        4.11        4.43      4.49 o 
   5  -6   2      146.55      135.67      6.64 o 
   6  -6   2       36.75       46.82      5.08 o 
   7  -6   2        5.18       11.71      5.32 o 
  -7  -5   2       10.21        9.79      7.28 o 
  -6  -5   2       10.21       12.56      5.53 o 
  -5  -5   2      302.38      297.52      9.96 o 
  -4  -5   2      280.68      247.74      7.14 o 
  -3  -5   2      387.53      406.36     16.02 o 
  -2  -5   2     1903.52     1892.94     31.83 o 
  -1  -5   2      642.82      549.68      9.25 o 
   0  -5   2      419.51      597.60     22.25 o 
   1  -5   2      507.15      476.21      8.28 o 
   2  -5   2      601.35      586.38      7.88 o 
   3  -5   2       36.01       30.95      2.76 o 
   4  -5   2       43.22       46.08      3.23 o 
   5  -5   2      235.78      225.39      6.60 o 
   6  -5   2        0.42        9.03      3.31 o 
   7  -5   2        7.39        5.93      3.58 o 
   8  -5   2        1.55        7.12      7.80 o 
  -8  -4   2        4.40        5.01      7.30 o 
  -7  -4   2       16.65        6.65      5.62 o 
  -6  -4   2      233.97      255.52     10.68 o 
  -5  -4   2        4.56       -1.72      3.98 o 
  -4  -4   2      130.47      142.29      4.29 o 
  -3  -4   2      189.97      167.18      8.79 o 
  -2  -4   2      476.59      414.44     12.24 o 
  -1  -4   2       80.72       65.64      2.88 o 
   0  -4   2     1246.61     1692.93     23.39 o 
   1  -4   2     2718.05     2798.04     31.79 o 
   2  -4   2        2.60        3.43      3.30 o 
   3  -4   2       67.83       65.99      4.37 o 
   4  -4   2      284.94      292.07      9.54 o 
   5  -4   2      391.07      384.03      7.91 o 
   6  -4   2       28.48       45.62      4.04 o 
   7  -4   2       40.34       41.49      5.36 o 
  -8  -3   2        0.04        0.77      6.20 o 
  -7  -3   2       24.95       35.74      5.37 o 
  -6  -3   2       79.13       99.15      5.74 o 
  -5  -3   2        2.71       -1.20      4.38 o 
  -4  -3   2       97.97       86.72      2.97 o 
  -3  -3   2      688.75      637.45     11.13 o 
  -2  -3   2      766.48      764.47     18.49 o 
  -1  -3   2       21.15       16.03      1.86 o 
   0  -3   2     4193.94     5644.39     98.89 o 
   1  -3   2      256.28      222.33      3.50 o 
   2  -3   2       64.72       80.14      2.04 o 
   3  -3   2     1327.35     1355.02     17.03 o 
   4  -3   2      290.28      274.87      5.66 o 
   5  -3   2      125.56      148.81      8.03 o 
   6  -3   2       44.28       56.47      3.15 o 
   7  -3   2        9.35        7.85      3.86 o 
   8  -3   2        4.12        3.27      4.13 o 
  -8  -2   2        3.95        3.36      5.08 o 
  -7  -2   2       77.63       83.37      5.36 o 
  -6  -2   2        4.75       14.55      3.46 o 
  -5  -2   2       85.02       76.37      8.29 o 
  -3  -2   2     1736.75     1642.60     36.20 o 
  -2  -2   2        1.72        2.32      1.77 o 
  -1  -2   2     1726.29     1745.88     39.66 o 
   0  -2   2     6974.94     8489.10    405.96 o 
   1  -2   2      218.06      203.20      3.73 o 
   2  -2   2       11.14       13.10      2.25 o 
   3  -2   2     2339.76     2364.23     28.77 o 
   4  -2   2      102.87      100.94      3.05 o 
   5  -2   2       33.32       32.99      2.32 o 
   6  -2   2       47.43       52.17      4.04 o 
   7  -2   2       43.97       43.61      4.48 o 
   8  -2   2        0.02       -2.49      3.98 o 
  -8  -1   2       27.04       27.36      4.56 o 
  -7  -1   2       16.49       26.31      8.59 o 
  -6  -1   2       58.13       69.91      8.72 o 
  -5  -1   2       86.91       73.22      3.86 o 
  -4  -1   2      159.70      142.13      5.16 o 
  -3  -1   2      297.64      298.25      5.84 o 
  -2  -1   2     4212.64     4072.97     61.69 o 
  -1  -1   2       26.16       34.85      1.24 o 
   0  -1   2     1284.21     1668.72     19.85 o 
   1  -1   2      429.38      454.61      5.86 o 
   2  -1   2     2675.82     2682.25     39.60 o 
   3  -1   2      751.92      705.30     14.97 o 
   4  -1   2        2.89        2.36      2.31 o 
   5  -1   2      238.16      234.83      6.64 o 
   6  -1   2       66.26       97.77      8.95 o 
   7  -1   2        0.46       -3.84      3.84 o 
   8  -1   2        7.23        9.77      4.63 o 
  -7   0   2        6.61        5.33      6.97 o 
  -6   0   2      161.22      206.04     16.55 o 
  -5   0   2      477.67      457.75     13.86 o 
  -4   0   2     5174.29     5321.47    113.89 o 
  -3   0   2      215.20      209.94      7.17 o 
  -2   0   2    12659.52    13143.02    196.25 o 
  -1   0   2     3224.06     3194.50     32.83 o 
   0   0   2      370.05      451.77      5.26 o 
   1   0   2     3790.19     3800.56     35.78 o 
   2   0   2      424.13      415.16      6.23 o 
   3   0   2      309.85      327.54      4.88 o 
   4   0   2      181.81      181.25      3.91 o 
   5   0   2      586.09      585.39     27.44 o 
   6   0   2       33.82       42.78      4.07 o 
   7   0   2       25.05       28.84      6.06 o 
   8   0   2       13.77       19.71      5.06 o 
  -7   1   2       26.07       17.00      6.78 o 
  -6   1   2      290.25      275.86      7.85 o 
  -5   1   2      279.27      282.92     10.22 o 
  -4   1   2      757.95      715.65     18.81 o 
  -3   1   2     1776.33     1677.76     38.52 o 
  -2   1   2      165.65      125.11      2.97 o 
  -1   1   2     1185.48     1229.58     15.00 o 
   0   1   2     1872.00     2477.95     23.70 o 
   1   1   2     6217.66     6393.28     55.72 o 
   2   1   2       60.84       56.29      1.75 o 
   3   1   2      550.08      526.10      7.20 o 
   4   1   2      610.14      585.24     11.72 o 
   5   1   2       66.14       68.34      8.65 o 
   6   1   2        0.92        0.12      3.79 o 
   7   1   2        0.96        0.66      4.64 o 
  -6   2   2      161.73      163.36      6.78 o 
  -5   2   2       40.42       49.21      5.65 o 
  -3   2   2      514.89      458.31     10.26 o 
  -2   2   2      257.13      228.55      4.05 o 
  -1   2   2     1102.56     1078.51     16.59 o 
   0   2   2      853.85     1090.10     11.46 o 
   1   2   2     2135.00     2289.94     25.40 o 
   2   2   2       19.29       18.02      1.40 o 
   3   2   2      565.51      473.60      6.98 o 
   4   2   2      411.16      401.93     10.19 o 
   5   2   2        9.78       16.25      4.05 o 
   6   2   2        0.97       -3.53      4.40 o 
   7   2   2       33.36       33.37      5.93 o 
   8   2   2        6.56        6.20      6.93 o 
  -8   3   2        0.64       -0.27      3.12 o 
  -7   3   2       41.04       35.20      6.38 o 
  -6   3   2       37.35       44.90      3.93 o 
  -5   3   2       19.36       16.12      2.89 o 
  -3   3   2      104.75       85.61      4.79 o 
  -2   3   2       94.22      102.46      2.66 o 
  -1   3   2      658.57      620.51     11.26 o 
   0   3   2      965.45     1201.45     38.91 o 
   1   3   2       87.71       95.13      2.68 o 
   2   3   2      364.03      319.97      5.64 o 
   3   3   2      375.57      359.26      6.23 o 
   4   3   2       27.07       36.94      4.20 o 
   5   3   2        1.19        1.26      4.40 o 
   6   3   2       38.54       45.18      5.77 o 
   7   3   2       27.97       24.85      6.28 o 
  -8   4   2       13.97       10.47      4.56 o 
  -7   4   2       28.03       24.59      3.81 o 
  -6   4   2       35.97       32.94      4.68 o 
  -5   4   2      188.73      174.07      7.62 o 
  -4   4   2      100.90       90.68      4.05 o 
  -3   4   2      210.95      240.81      5.72 o 
  -2   4   2        5.72        7.40      1.70 o 
  -1   4   2      994.32     1009.58     14.32 o 
   0   4   2      263.53      296.34      8.46 o 
   1   4   2       25.05       16.74      3.70 o 
   2   4   2      165.63      136.33      4.21 o 
   3   4   2      339.18      346.26      7.26 o 
   4   4   2        4.83       -0.64      2.28 o 
   5   4   2        2.64        6.02      5.55 o 
   6   4   2       14.59       33.82      6.23 o 
   7   4   2        3.34        7.47      7.77 o 
  -8   5   2        1.42        1.05      5.23 o 
  -7   5   2        0.10       -3.06      4.74 o 
  -6   5   2        2.34       25.57      5.31 o 
  -5   5   2        2.03       -3.83      4.51 o 
  -4   5   2      340.69      353.22     12.11 o 
  -3   5   2      179.26      185.80      4.72 o 
  -2   5   2     1195.23     1220.69     16.56 o 
  -1   5   2     1031.98     1033.86     16.80 o 
   0   5   2      276.09      386.64      7.88 o 
   1   5   2       86.57       72.46      3.37 o 
   2   5   2      185.57      183.38      6.68 o 
   3   5   2      277.79      296.70      7.29 o 
   4   5   2       40.46       50.47      3.94 o 
   5   5   2      327.54      329.24     11.73 o 
   6   5   2      169.47      166.87     11.99 o 
   7   5   2       26.47       13.05      9.20 o 
  -8   6   2        2.05        7.08      6.60 o 
  -7   6   2        1.63       -3.12      6.20 o 
  -6   6   2       17.23        7.53      6.13 o 
  -5   6   2       53.73       46.40      6.46 o 
  -4   6   2        1.82       -0.23      5.08 o 
  -3   6   2      127.76      160.87      5.12 o 
  -2   6   2      133.43      143.71      6.41 o 
  -1   6   2      187.70      168.10      4.81 o 
   0   6   2       39.30       36.81      4.83 o 
   1   6   2      663.91      614.23      9.98 o 
   2   6   2      158.30      173.99      8.00 o 
   3   6   2      259.24      213.64      6.93 o 
   4   6   2      155.73      145.61     11.54 o 
   5   6   2        0.58        0.80      7.20 o 
   6   6   2       53.12       40.07     10.19 o 
  -7   7   2        3.61        5.04      7.27 o 
  -6   7   2       18.66       27.91      7.32 o 
  -5   7   2       10.26       16.74      6.71 o 
  -4   7   2       38.00       51.10      7.53 o 
  -3   7   2       80.41       94.12      5.77 o 
  -2   7   2      111.92       91.03      6.11 o 
  -1   7   2       23.87       18.18      3.99 o 
   0   7   2      450.60      558.74     10.86 o 
   1   7   2      146.22      154.41     11.83 o 
   2   7   2       14.97       26.67      5.49 o 
   3   7   2       55.16       50.63      5.01 o 
   4   7   2       55.06       64.89      7.43 o 
  -2   8   2        1.88        0.27      6.45 o 
   0   8   2        4.50       10.52      7.78 o 
   1   8   2        6.00       13.08      8.72 o 
   2   8   2        1.58       -0.55      9.20 o 
   3   8   2       72.03       73.53      8.77 o 
   0   9   2        1.92       -2.26      8.47 o 
   1   9   2        4.79        3.64      9.49 o 
   2   9   2       39.63       35.06      7.35 o 
   0  10   2        0.02       -8.60      9.30 o 
   2  10   2        0.76       -7.83      9.20 o 
  -2 -10   3        6.91        0.43     11.54 o 
  -1 -10   3      115.58      106.37     12.63 o 
   0 -10   3       20.33       20.38      9.92 o 
  -3  -9   3        2.38        2.64     10.74 o 
  -2  -9   3        8.85       17.84      9.97 o 
  -1  -9   3      253.30      222.11     15.25 o 
   0  -9   3        1.16       -7.95      8.00 o 
   1  -9   3       74.89       78.81      8.74 o 
  -5  -8   3       90.01       89.30     11.17 o 
  -4  -8   3        8.18        2.44      5.96 o 
  -3  -8   3      205.61      206.18      8.16 o 
  -2  -8   3      395.32      353.07     12.69 o 
  -1  -8   3       82.64       80.03     12.29 o 
   0  -8   3       41.56       65.07      3.88 o 
   1  -8   3        7.27        3.81      3.26 o 
   2  -8   3     1206.74     1177.41     24.38 o 
   3  -8   3       18.15       14.60      6.46 o 
   4  -8   3      570.27      556.34     19.66 o 
   5  -8   3      187.52      177.85     12.49 o 
   6  -8   3       38.36       59.25      9.20 o 
  -6  -7   3       36.27       38.41      6.97 o 
  -5  -7   3        0.15        0.71      4.99 o 
  -4  -7   3       43.13       46.75      5.06 o 
  -3  -7   3      488.51      477.74     11.50 o 
  -2  -7   3       55.69       40.65      4.22 o 
  -1  -7   3      361.98      412.62      8.89 o 
   0  -7   3      418.45      517.21      7.88 o 
   1  -7   3      413.38      356.67      6.83 o 
   2  -7   3      431.61      440.96     10.28 o 
   3  -7   3      698.43      715.55     21.21 o 
   4  -7   3       21.41       20.83      4.56 o 
   5  -7   3       84.48       90.85      6.24 o 
   6  -7   3        0.35        1.05     10.55 o 
   7  -7   3        4.32        5.21      5.37 o 
  -7  -6   3       16.06       16.73      6.35 o 
  -6  -6   3       19.03       21.78      7.92 o 
  -5  -6   3       16.04       18.62      6.09 o 
  -4  -6   3      233.34      241.34      9.19 o 
  -3  -6   3      312.07      279.12      7.69 o 
  -2  -6   3        0.66       -1.68      3.39 o 
  -1  -6   3      437.49      399.43     29.31 o 
   0  -6   3      862.69      985.40     15.56 o 
   1  -6   3      196.48      179.88      6.11 o 
   2  -6   3      483.28      465.76     10.82 o 
   3  -6   3      107.28      107.36      5.45 o 
   4  -6   3       12.23        9.74      3.09 o 
   5  -6   3        0.46        1.09      3.28 o 
   6  -6   3       17.53       26.42      6.35 o 
   7  -6   3        5.08        2.26      4.08 o 
  -7  -5   3        0.99        1.94      7.38 o 
  -6  -5   3       21.49       31.11      8.55 o 
  -5  -5   3       56.55       63.38      5.94 o 
  -4  -5   3      105.39      102.12      4.58 o 
  -3  -5   3       19.69       22.12      8.56 o 
  -2  -5   3      190.68      204.06     11.72 o 
  -1  -5   3     1681.65     1601.75     27.18 o 
   0  -5   3      310.53      414.51      9.67 o 
   1  -5   3      418.44      421.76      7.58 o 
   2  -5   3     1279.08     1236.78     18.28 o 
   3  -5   3       91.20       80.81      4.50 o 
   4  -5   3        0.79        4.46      3.27 o 
   5  -5   3       22.08       25.21      4.21 o 
   6  -5   3       62.51       64.09      7.00 o 
  -8  -4   3        0.47       -6.78      6.78 o 
  -7  -4   3       46.46       48.47     11.31 o 
  -6  -4   3        0.95       10.28      4.82 o 
  -5  -4   3      441.77      447.44      8.08 o 
  -4  -4   3      359.07      348.03      7.80 o 
  -3  -4   3      218.08      194.96      5.70 o 
  -2  -4   3     1023.28      996.60     17.70 o 
  -1  -4   3      268.79      245.79      5.42 o 
   0  -4   3      469.76      649.20     13.07 o 
   1  -4   3     2181.33     2380.73     23.84 o 
   2  -4   3      853.81      757.39     13.92 o 
   3  -4   3      118.23      147.31      4.27 o 
   4  -4   3       74.07       78.78      3.70 o 
   5  -4   3       67.06       63.92      4.27 o 
   6  -4   3        3.58        3.88      4.19 o 
   7  -4   3        2.57        6.11      4.46 o 
   8  -4   3        5.08        7.40      4.88 o 
  -8  -3   3        7.47       10.26      6.40 o 
  -7  -3   3        1.75        4.82      5.10 o 
  -6  -3   3      225.47      211.46      7.71 o 
  -5  -3   3      241.11      257.53      9.24 o 
  -4  -3   3       46.30       49.21      3.86 o 
  -3  -3   3      884.71      830.15     14.70 o 
  -2  -3   3     1383.57     1331.27     22.14 o 
  -1  -3   3      358.63      347.24      6.10 o 
   0  -3   3      442.40      540.55     28.06 o 
   1  -3   3     1217.13     1149.26     15.36 o 
   2  -3   3      310.22      303.21      4.15 o 
   3  -3   3      434.02      539.12      8.86 o 
   4  -3   3      346.71      337.21      5.84 o 
   5  -3   3      665.01      668.18     15.87 o 
   6  -3   3       10.26       20.95      4.26 o 
   7  -3   3       41.20       41.69      5.06 o 
   8  -3   3        6.79        7.83      4.84 o 
  -8  -2   3        2.77        8.24      4.68 o 
  -7  -2   3       31.82       40.11      4.70 o 
  -6  -2   3      202.09      183.03     12.75 o 
  -4  -2   3      339.16      319.30      9.50 o 
  -3  -2   3     1303.80     1125.08     18.72 o 
  -2  -2   3      498.40      501.37     11.82 o 
  -1  -2   3     1316.38     1345.81     18.46 o 
   0  -2   3     7142.13     9224.24    131.70 o 
   1  -2   3      107.43       98.56      2.29 o 
   2  -2   3       35.71       34.61      1.27 o 
   3  -2   3      934.24      957.41     20.58 o 
   4  -2   3      513.18      520.12      9.76 o 
   5  -2   3        0.65        0.34      3.06 o 
   6  -2   3       33.34       35.70      4.51 o 
   7  -2   3       14.95       12.91      4.71 o 
   8  -2   3        1.01       -1.14      4.41 o 
  -7  -1   3      125.19      117.35      5.60 o 
  -6  -1   3      138.95      151.58      5.33 o 
  -5  -1   3       33.50       26.31      3.67 o 
  -4  -1   3      231.34      217.77      5.14 o 
  -3  -1   3     3388.36     3243.93     40.91 o 
  -2  -1   3       19.02       15.80      1.71 o 
  -1  -1   3     1377.50     1277.27     14.45 o 
   0  -1   3     2592.22     3362.12     44.15 o 
   1  -1   3       67.47       75.01      2.76 o 
   2  -1   3      869.48      917.25      9.32 o 
   3  -1   3      656.51      644.40      9.31 o 
   4  -1   3      149.27      144.40      6.95 o 
   5  -1   3       10.40        9.16      2.53 o 
   6  -1   3       48.39       64.06      5.09 o 
   7  -1   3       34.40       29.42      5.11 o 
   8  -1   3        0.03        3.81      4.94 o 
  -7   0   3       18.36       26.24      7.17 o 
  -6   0   3      525.34      433.08      8.51 o 
  -5   0   3      227.51      194.33      4.98 o 
  -4   0   3       13.01       22.10      3.89 o 
  -3   0   3       25.96       27.16      2.01 o 
  -2   0   3      236.83      222.79      3.96 o 
  -1   0   3     1368.10     1236.98     13.37 o 
   0   0   3     4287.64     5557.88     56.53 o 
   1   0   3      661.09      640.01      7.61 o 
   2   0   3     1716.81     1678.88     16.51 o 
   3   0   3       28.98       22.57      2.27 o 
   4   0   3        0.18        4.27      1.86 o 
   5   0   3       69.92       63.35      3.79 o 
   6   0   3       22.08       24.14      7.70 o 
   7   0   3        0.43        0.50      4.94 o 
   8   0   3        0.80        7.67      5.28 o 
  -7   1   3        0.83        0.00      6.03 o 
  -5   1   3      128.77      113.79      7.73 o 
  -4   1   3     1197.73     1222.20     30.02 o 
  -3   1   3      281.24      260.51      9.21 o 
  -2   1   3      949.55      925.43     14.13 o 
  -1   1   3      694.42      592.45      7.18 o 
   0   1   3       54.84       73.09      2.45 o 
   1   1   3      106.42       64.44      2.16 o 
   2   1   3      927.16      935.86     10.05 o 
   3   1   3     2335.43     2490.05     28.14 o 
   4   1   3      187.53      178.50      6.05 o 
   5   1   3      460.78      468.38     12.58 o 
   6   1   3       43.20       49.09      5.73 o 
   7   1   3        7.71       -4.06     10.14 o 
   8   1   3        6.07        1.37      6.08 o 
  -7   2   3        1.32       -2.12      5.03 o 
  -6   2   3       40.16       33.89      6.18 o 
  -5   2   3      294.00      291.43      6.38 o 
  -4   2   3       77.80       88.31      3.51 o 
  -3   2   3      483.34      464.03      8.80 o 
  -2   2   3     1851.75     1799.30     22.00 o 
  -1   2   3      105.22       75.13      3.16 o 
   0   2   3      291.24      339.99      5.06 o 
   1   2   3     1519.28     1474.55     15.47 o 
   2   2   3      194.81      211.78      4.43 o 
   3   2   3       21.39       19.86      2.16 o 
   4   2   3      605.89      590.86     11.08 o 
   5   2   3       25.54       29.10      6.05 o 
   6   2   3        1.18        0.00      5.30 o 
   7   2   3        5.20       -3.18      5.69 o 
  -7   3   3        9.71        5.88      5.81 o 
  -6   3   3       36.01       37.49      3.36 o 
  -5   3   3      112.11      104.79      5.57 o 
  -4   3   3      180.24      154.79      5.13 o 
  -3   3   3      824.35      802.36     19.36 o 
  -2   3   3      573.78      489.02      8.82 o 
  -1   3   3       29.48       35.68      2.14 o 
   0   3   3      652.81      794.53     12.11 o 
   1   3   3     1551.96     1542.25     16.45 o 
   2   3   3       12.56       19.09      2.33 o 
   3   3   3      285.82      248.51      5.38 o 
   4   3   3      188.95      187.07      5.16 o 
   5   3   3        1.30        1.07      6.08 o 
   6   3   3        8.00        1.76      8.61 o 
   7   3   3        3.32        2.12      7.85 o 
  -8   4   3        7.30        0.95      4.69 o 
  -7   4   3        6.87        9.78      5.35 o 
  -6   4   3       95.03      101.25      5.45 o 
  -5   4   3       56.99       49.17      5.27 o 
  -4   4   3      533.70      524.37     14.85 o 
  -3   4   3      247.93      238.67      5.05 o 
  -2   4   3      139.51      134.78      3.79 o 
  -1   4   3      779.23      792.34     11.74 o 
   0   4   3     1530.35     1927.22     31.87 o 
   1   4   3       29.65       30.31      2.32 o 
   2   4   3       62.09       47.52      4.06 o 
   3   4   3      575.22      545.81      9.97 o 
   4   4   3       64.47       77.09      4.03 o 
   5   4   3        1.27        2.43      5.11 o 
   6   4   3       14.45        3.37      7.55 o 
   7   4   3       17.96       21.20      9.40 o 
  -8   5   3       18.12       10.92      5.71 o 
  -7   5   3       56.95       44.90      5.12 o 
  -6   5   3       28.38       24.78      4.51 o 
  -5   5   3      191.63      183.71      9.17 o 
  -4   5   3       29.79       29.51      3.30 o 
  -3   5   3        0.86       -2.78      2.78 o 
  -2   5   3       20.42       18.06      3.07 o 
  -1   5   3      781.73      776.94     15.29 o 
   0   5   3      376.61      464.26      9.14 o 
   1   5   3      259.07      242.88      5.18 o 
   2   5   3     1037.62      945.87     15.42 o 
   3   5   3       20.63       19.92      3.69 o 
   4   5   3      286.65      244.47      7.25 o 
   5   5   3       11.23       10.08      6.22 o 
   6   5   3        8.05       23.47      9.10 o 
  -7   6   3        0.05       -2.54      9.71 o 
  -6   6   3        1.01       17.84      6.60 o 
  -5   6   3       21.87       16.35      6.21 o 
  -4   6   3      114.50      118.95      5.72 o 
  -3   6   3       45.29       50.80      3.66 o 
  -2   6   3      233.70      267.52      8.38 o 
  -1   6   3       13.12        5.79      3.70 o 
   0   6   3        0.23        0.91      2.67 o 
   1   6   3       65.59       55.39      3.74 o 
   2   6   3       22.16       30.71      3.90 o 
   3   6   3      122.97      123.65      5.66 o 
   4   6   3      122.22      126.47      8.28 o 
   5   6   3       59.88       65.05     10.29 o 
  -7   7   3        0.06        5.12      5.66 o 
  -6   7   3        2.96        9.71      7.02 o 
  -5   7   3       26.04       20.58      7.27 o 
  -4   7   3        1.10       -3.56      5.81 o 
  -3   7   3       97.50      107.62      6.99 o 
  -2   7   3        3.92        6.75      4.46 o 
  -1   7   3       59.47       49.74      8.84 o 
   0   7   3      109.58      161.79     11.79 o 
   1   7   3       49.21       43.40      6.28 o 
   2   7   3       17.24       25.15     10.25 o 
   3   7   3        5.17        3.98      5.69 o 
   1   8   3        2.53        4.60      5.87 o 
   2   8   3        9.91       10.99      6.35 o 
   1   9   3       29.70       30.56      7.57 o 
   2   9   3        7.49       15.52     10.16 o 
   1  10   3        4.29       -8.07      8.89 o 
  -1 -11   4        5.07       -0.50     11.43 o 
   0 -11   4       86.74       82.80     12.48 o 
  -2 -10   4        1.33       -0.48     11.51 o 
  -1 -10   4       18.62       25.22     10.36 o 
   0 -10   4      126.28      131.81     12.34 o 
   1 -10   4       12.99        7.03      8.47 o 
  -3  -9   4        3.43       -6.28     10.82 o 
  -2  -9   4       71.26       72.36     11.54 o 
  -1  -9   4      256.04      234.29     15.30 o 
   0  -9   4       10.58       -0.60      7.43 o 
   1  -9   4       33.93       26.83      8.12 o 
   2  -9   4       37.59       48.47      7.25 o 
  -5  -8   4       20.88       22.95      8.77 o 
  -4  -8   4        1.12       -2.78      5.96 o 
  -3  -8   4       17.72       10.23      5.63 o 
  -2  -8   4      440.74      456.86     10.90 o 
  -1  -8   4      833.81      750.74     16.81 o 
   0  -8   4     1127.74     1444.71     27.67 o 
   1  -8   4      449.05      434.99      9.27 o 
   2  -8   4       18.27       11.98      4.34 o 
   3  -8   4      226.96      216.12     12.18 o 
   4  -8   4       16.64       15.63      7.47 o 
   5  -8   4        3.87        6.06      5.26 o 
  -7  -7   4        0.10       -6.36      9.15 o 
  -6  -7   4       28.55       35.60      6.88 o 
  -5  -7   4       19.80       21.73      5.23 o 
  -4  -7   4        2.22       -1.90      4.21 o 
  -3  -7   4       92.95       86.97      5.51 o 
  -2  -7   4      228.66      219.35      8.53 o 
  -1  -7   4       10.89        0.09      2.51 o 
   0  -7   4       37.47       49.58      4.86 o 
   1  -7   4        7.53        5.60      3.25 o 
   2  -7   4     1075.53     1070.42     20.68 o 
   3  -7   4       38.80       38.77      3.14 o 
   4  -7   4      162.18      156.13     13.06 o 
   5  -7   4      155.89      161.55      6.84 o 
   6  -7   4        6.52       11.94      5.79 o 
   7  -7   4        7.96       21.51     10.04 o 
  -7  -6   4        9.25        5.05      6.23 o 
  -6  -6   4       64.88       86.80     10.27 o 
  -5  -6   4        3.58        2.03      4.51 o 
  -4  -6   4       86.47       87.43      5.56 o 
  -3  -6   4      651.82      651.71     11.60 o 
  -2  -6   4      114.09      105.66      5.56 o 
  -1  -6   4      171.94      196.42      8.04 o 
   0  -6   4      592.67      704.49     14.82 o 
   1  -6   4      866.37      809.82     10.79 o 
   2  -6   4       16.40       16.70      3.43 o 
   3  -6   4      441.74      415.43      8.68 o 
   4  -6   4      188.91      179.63      6.20 o 
   5  -6   4       10.85       11.30      4.69 o 
   6  -6   4       27.00       52.53      9.47 o 
   7  -6   4        4.81        0.57      5.57 o 
  -7  -5   4       39.72       52.57      6.37 o 
  -6  -5   4       79.69       87.39      5.73 o 
  -5  -5   4       10.29        3.20      3.92 o 
  -4  -5   4      364.30      347.38      7.48 o 
  -3  -5   4      349.15      346.62      9.49 o 
  -2  -5   4        1.42        4.67      4.03 o 
  -1  -5   4      434.78      461.05     25.05 o 
   0  -5   4      474.76      577.81     16.57 o 
   1  -5   4      347.53      362.74      5.98 o 
   2  -5   4      172.92      193.88     10.52 o 
   3  -5   4     1087.50     1019.67     19.46 o 
   4  -5   4        9.34       13.61      2.53 o 
  -8  -4   4       41.08       30.55      7.90 o 
  -7  -4   4        5.57       10.55      5.31 o 
  -6  -4   4       12.13        9.50      4.99 o 
  -5  -4   4       92.00       89.15      3.74 o 
  -4  -4   4      501.85      470.95      8.30 o 
  -3  -4   4      339.71      327.56      6.47 o 
  -2  -4   4     1211.70     1169.94     14.74 o 
  -1  -4   4      558.54      487.46      8.47 o 
   0  -4   4     1199.89     1598.47     28.33 o 
   1  -4   4       21.89       42.95      2.75 o 
   2  -4   4      732.15      765.18     18.71 o 
   3  -4   4      671.50      655.66     11.78 o 
   4  -4   4        2.96        4.31      2.72 o 
   5  -4   4      129.64      127.28      7.05 o 
   6  -4   4       61.42       78.56      6.33 o 
   7  -4   4        0.55       -2.24      5.06 o 
  -8  -3   4        0.73        3.66      6.16 o 
  -7  -3   4        8.45       19.80      3.97 o 
  -6  -3   4        3.21        2.10      5.25 o 
  -5  -3   4      330.33      311.88      7.72 o 
  -4  -3   4      203.87      219.50      6.35 o 
  -3  -3   4       35.12       27.61      2.84 o 
  -2  -3   4     2117.94     2021.48     34.22 o 
  -1  -3   4     1952.28     1989.45     27.19 o 
   0  -3   4      384.57      484.83      9.34 o 
   1  -3   4     9345.46    10133.79    116.55 o 
   2  -3   4      663.90      627.81     10.76 o 
   3  -3   4      248.75      293.40      6.70 o 
   4  -3   4       36.25       41.32      3.35 o 
   5  -3   4       38.48       40.09      3.85 o 
   6  -3   4        8.60       18.44      4.84 o 
   7  -3   4        1.03       -0.15      4.86 o 
   8  -3   4       23.48       31.35      5.76 o 
  -8  -2   4        3.44        7.86      4.44 o 
  -7  -2   4        0.92        3.49      4.21 o 
  -6  -2   4       76.16       54.24      5.86 o 
  -5  -2   4      295.39      315.92     10.91 o 
  -4  -2   4        0.53        5.84      1.96 o 
  -3  -2   4       91.31       65.39      2.79 o 
  -2  -2   4     1194.87     1090.89     13.33 o 
  -1  -2   4      782.38      760.33      9.42 o 
   0  -2   4      629.21      732.39      9.86 o 
   1  -2   4     1093.09     1067.18     13.71 o 
   2  -2   4      283.49      270.94      5.58 o 
   3  -2   4        0.59        0.75      1.85 o 
   4  -2   4      336.36      351.31      7.11 o 
   5  -2   4      105.32      110.95      4.47 o 
   6  -2   4        0.49       11.07      4.58 o 
   7  -2   4        1.21        5.08      4.94 o 
   8  -2   4        0.29        1.99      5.11 o 
  -7  -1   4       36.53       26.34      8.07 o 
  -6  -1   4      164.49      151.00      7.62 o 
  -5  -1   4        0.94        4.86      3.83 o 
  -4  -1   4      143.07      123.20      4.87 o 
  -3  -1   4     1150.46     1085.68     15.51 o 
  -2  -1   4     1066.52     1063.87     14.09 o 
  -1  -1   4       75.79       77.20      2.52 o 
   0  -1   4      815.17      964.08     10.95 o 
   1  -1   4     2527.68     2365.06     24.94 o 
   2  -1   4       16.51       18.96      1.84 o 
   3  -1   4      536.94      464.81      7.61 o 
   4  -1   4      328.31      311.03      8.76 o 
   5  -1   4        0.35       -1.43      3.51 o 
   6  -1   4        9.74        7.57      4.68 o 
   7  -1   4       28.06       40.09      6.10 o 
   8  -1   4        1.16        0.45      5.75 o 
  -7   0   4       41.47       38.90      7.47 o 
  -6   0   4      377.22      388.87     13.03 o 
  -5   0   4        9.21       12.80      6.09 o 
  -4   0   4      840.93      757.46     20.23 o 
  -3   0   4     1320.83     1285.37     16.86 o 
  -2   0   4      132.20      145.36      2.94 o 
  -1   0   4      531.55      476.21      6.86 o 
   0   0   4     1485.31     1913.20     20.48 o 
   1   0   4     2810.98     3033.45     37.15 o 
   2   0   4      534.59      529.07      7.14 o 
   3   0   4      406.76      401.65      8.10 o 
   4   0   4      477.03      479.28      8.25 o 
   5   0   4        1.95        1.59      3.70 o 
   6   0   4       43.17       43.38      5.90 o 
   7   0   4       16.65       28.01      6.00 o 
  -7   1   4       86.91       67.83      7.25 o 
  -6   1   4       73.79       65.02      3.59 o 
  -5   1   4       54.71       50.87      2.90 o 
  -4   1   4      668.43      611.98     10.94 o 
  -3   1   4      437.56      425.05      8.24 o 
  -2   1   4       81.28       96.19      3.30 o 
  -1   1   4     6768.39     6925.23     85.42 o 
   0   1   4      317.05      302.93      5.54 o 
   1   1   4     3540.34     3830.98     36.69 o 
   2   1   4      496.31      470.08      6.77 o 
   3   1   4        7.76        4.23      3.08 o 
   4   1   4        4.61        5.52      2.62 o 
   5   1   4       34.20       28.93      8.87 o 
   7   1   4        1.30        8.35      6.26 o 
  -8   2   4       11.50       20.03      3.66 o 
  -7   2   4        1.40        1.18      7.83 o 
  -6   2   4       41.76       38.00      3.21 o 
  -5   2   4      107.64      102.25      4.34 o 
  -4   2   4      267.93      242.09      6.21 o 
  -3   2   4       74.27       78.55      5.48 o 
  -2   2   4      428.74      438.80      6.83 o 
  -1   2   4     1516.11     1425.25     22.79 o 
   0   2   4       43.75       37.45      2.42 o 
   1   2   4      201.03      150.96      3.63 o 
   2   2   4      164.19      124.86      6.73 o 
   3   2   4      267.21      292.11      5.81 o 
   4   2   4       30.12       24.58      6.13 o 
   5   2   4       62.13       69.50      6.13 o 
   6   2   4       11.75       12.33      9.76 o 
  -7   3   4        0.68       -1.31      3.34 o 
  -6   3   4       29.80       37.05      3.82 o 
  -5   3   4       81.27       77.65      4.31 o 
  -4   3   4       46.83       41.51      3.65 o 
  -3   3   4      440.21      467.11     16.64 o 
  -2   3   4      497.14      452.78      8.06 o 
  -1   3   4       53.66       42.31      2.28 o 
   0   3   4      105.46      136.66      4.95 o 
   1   3   4      589.61      569.34     10.83 o 
   2   3   4      264.61      264.98      5.73 o 
   3   3   4       40.24       52.55      3.33 o 
   4   3   4      108.41      102.89      5.92 o 
   5   3   4       83.73       96.41      7.15 o 
   6   3   4        0.85       -5.88      5.88 o 
  -8   4   4        6.28        0.13      4.99 o 
  -7   4   4       24.67       17.82      4.33 o 
  -6   4   4        7.90       14.08      4.06 o 
  -5   4   4       19.23       14.57      3.88 o 
  -4   4   4       47.89       59.13      4.60 o 
  -3   4   4      156.56      158.01     10.07 o 
  -2   4   4       54.14       43.93      2.81 o 
  -1   4   4       26.13       21.23      2.37 o 
   0   4   4      529.47      669.27     11.51 o 
   1   4   4       58.59       54.13      3.16 o 
   2   4   4       41.17       45.33      3.35 o 
   3   4   4      127.26      102.96      4.94 o 
   4   4   4      116.25      113.96      7.07 o 
   5   4   4        0.67       -5.79      5.79 o 
   6   4   4        1.96       -7.90      7.90 o 
  -8   5   4        7.15       -2.14      5.85 o 
  -7   5   4        1.33        0.44      4.60 o 
  -6   5   4       61.01       60.60      5.73 o 
  -5   5   4       10.85        6.94      6.80 o 
  -4   5   4      179.62      172.88      6.10 o 
  -3   5   4       94.86       90.16      4.85 o 
  -2   5   4        2.52        5.56      2.99 o 
  -1   5   4       16.63       12.67      2.81 o 
   0   5   4        9.91        8.55      3.13 o 
   1   5   4      607.42      588.38      8.76 o 
   2   5   4      545.34      531.38     10.70 o 
   3   5   4      478.27      432.39     13.37 o 
   4   5   4      176.59      175.47      9.31 o 
   5   5   4        4.16       -0.37      7.48 o 
   6   5   4        9.65       15.62      9.55 o 
  -7   6   4        9.08        9.74      5.22 o 
  -6   6   4        0.08        0.70      5.13 o 
  -5   6   4        1.61        3.70      5.90 o 
  -4   6   4       24.93       21.70      6.15 o 
  -3   6   4      237.46      222.31     11.43 o 
  -2   6   4        7.37       10.18      4.55 o 
  -1   6   4      657.20      671.68     10.51 o 
   0   6   4      527.04      648.79     12.58 o 
   1   6   4      101.33      100.50      5.77 o 
   2   6   4      806.86      734.00     13.81 o 
   3   6   4        1.07        7.40      4.18 o 
   4   6   4       45.98       21.36      8.02 o 
  -7   7   4        0.03        6.49      6.18 o 
  -6   7   4        3.81       14.19      6.11 o 
  -5   7   4       10.75       11.23      6.02 o 
  -4   7   4       67.17       60.42      8.35 o 
  -2   7   4        4.29       15.43      7.55 o 
  -1   7   4      122.57      121.61     18.29 o 
   0   7   4       30.66       32.56      9.07 o 
   1   7   4       99.53       93.16     10.17 o 
   2   7   4       41.96       44.01      6.53 o 
   3   7   4        3.69        2.91      6.17 o 
  -6   8   4        3.98       16.22     10.26 o 
  -5   8   4       24.42       20.14     11.17 o 
  -1   8   4       70.47       55.98     11.73 o 
   0   8   4       25.83       12.95      9.49 o 
   1   8   4       32.98       36.82     10.12 o 
   2   8   4        4.85        7.72      6.86 o 
  -1   9   4       13.88       33.81     11.31 o 
   0   9   4       39.10       58.61     11.24 o 
   1   9   4        1.82        5.58     10.19 o 
   2   9   4        7.78        6.16     10.11 o 
  -2  10   4        2.68      -12.16     12.16 o 
  -1  10   4       12.30        1.30     12.11 o 
   0  10   4       22.45       26.79     12.19 o 
   1  10   4        3.40        2.84     10.99 o 
  -1 -11   5        5.01       10.09     11.49 o 
   0 -11   5        5.43        0.53     10.27 o 
  -2 -10   5        5.15       -5.80     10.31 o 
  -1 -10   5        3.80       -4.24      9.24 o 
   0 -10   5       30.71       37.98      9.96 o 
   1 -10   5       85.33       67.12      9.64 o 
  -3  -9   5       36.10       36.03     11.71 o 
  -2  -9   5        8.72        7.15      9.81 o 
  -1  -9   5       52.83       68.67     11.21 o 
   0  -9   5      463.06      523.19     20.06 o 
   1  -9   5        0.29        3.01      7.25 o 
   2  -9   5      184.98      167.46     11.38 o 
  -5  -8   5      116.77      126.75     11.86 o 
  -4  -8   5       15.65       10.30      6.30 o 
  -3  -8   5       14.24        8.57      5.39 o 
  -2  -8   5      235.23      199.71     12.03 o 
  -1  -8   5       58.09       54.27      7.32 o 
   0  -8   5      766.34      941.57     26.81 o 
   3  -8   5      390.55      357.53      8.26 o 
   4  -8   5       22.07        8.08      7.43 o 
  -7  -7   5        5.24       -6.68      9.22 o 
  -6  -7   5       10.54       26.61      6.70 o 
  -5  -7   5      131.03      150.22      8.33 o 
  -4  -7   5      155.09      144.96      8.40 o 
  -3  -7   5        0.23       -1.42      5.49 o 
  -2  -7   5     1370.13     1329.32     25.86 o 
  -1  -7   5     1359.64     1330.86     25.70 o 
   0  -7   5      533.11      696.37     15.57 o 
   1  -7   5      828.07      839.55     23.56 o 
   2  -7   5      160.01      139.58     10.42 o 
   3  -7   5       23.15       22.79      7.52 o 
   4  -7   5        2.32       -3.01      4.69 o 
   5  -7   5       21.44       23.66     10.14 o 
   6  -7   5       30.43       33.64      7.21 o 
  -7  -6   5        0.20        2.37      6.23 o 
  -6  -6   5       44.23       64.40      8.92 o 
  -5  -6   5       44.05       43.27      5.77 o 
  -4  -6   5       15.74       13.93      3.36 o 
  -3  -6   5      136.33      132.07      4.95 o 
  -2  -6   5      660.03      641.21     32.26 o 
  -1  -6   5        5.66        6.85      3.56 o 
   0  -6   5      292.06      389.36      9.78 o 
   1  -6   5      332.48      319.38      6.83 o 
   2  -6   5       31.01       25.72      5.85 o 
   3  -6   5        5.51        0.45      5.83 o 
   4  -6   5       72.26       68.57      8.40 o 
   5  -6   5       51.33       50.86      8.99 o 
   6  -6   5        1.93       10.97      8.80 o 
   7  -6   5        0.54       -5.65      9.44 o 
  -7  -5   5       13.85       29.03      6.00 o 
  -6  -5   5       74.49       87.89      5.77 o 
  -5  -5   5       39.30       48.04      6.80 o 
  -4  -5   5       48.19       40.85      3.48 o 
  -3  -5   5      727.58      659.72      9.96 o 
  -2  -5   5      929.49      900.30     19.55 o 
  -1  -5   5      369.28      374.65      7.66 o 
   0  -5   5      577.62      642.94     12.50 o 
   1  -5   5      171.58      179.91      6.30 o 
   2  -5   5       80.17       77.62      7.27 o 
   4  -5   5       95.42       94.91      6.82 o 
   5  -5   5       47.93       41.49      5.68 o 
   6  -5   5       21.35       38.59      6.25 o 
   7  -5   5        5.04        9.45      6.03 o 
  -8  -4   5        0.95        2.31      7.22 o 
  -7  -4   5       41.89       51.87      5.10 o 
  -6  -4   5       53.34       77.93      7.96 o 
  -5  -4   5        6.61        4.09      3.52 o 
  -4  -4   5      223.83      189.95      6.56 o 
  -3  -4   5     1090.51     1040.64     19.78 o 
  -2  -4   5        1.74        3.74      2.80 o 
  -1  -4   5     1575.27     1651.98     28.09 o 
   0  -4   5     1166.79     1280.61     23.49 o 
   1  -4   5      177.13      175.07      4.39 o 
   2  -4   5      282.21      294.02      9.72 o 
   3  -4   5      391.50      347.78      8.11 o 
   4  -4   5       17.42       16.05      4.41 o 
   5  -4   5        9.98       12.12      4.50 o 
   6  -4   5       38.27       41.91      6.18 o 
   7  -4   5        1.82        7.32      5.83 o 
  -8  -3   5       23.55       16.22      6.55 o 
  -7  -3   5       30.04       35.41      9.37 o 
  -5  -3   5      134.20      108.84      7.72 o 
  -4  -3   5      358.05      341.48     17.52 o 
  -3  -3   5       37.36       41.76      4.54 o 
  -2  -3   5      567.61      445.87     11.10 o 
  -1  -3   5      458.94      646.56     13.29 o 
   0  -3   5     1725.97     2300.98     30.15 o 
   1  -3   5      561.26      725.37      8.97 o 
   2  -3   5      840.60      812.84     11.64 o 
   3  -3   5      926.56      919.46     13.46 o 
   4  -3   5       34.53       40.24      8.89 o 
   5  -3   5      155.24      150.67      5.19 o 
   6  -3   5        1.01       -0.73      4.99 o 
   7  -3   5        6.44        6.11      5.48 o 
  -8  -2   5       14.91       17.50      5.85 o 
  -5  -2   5      539.84      505.36      9.14 o 
  -4  -2   5      328.13      347.90      7.02 o 
  -3  -2   5        1.61        0.41      2.11 o 
  -2  -2   5     1263.49     1193.64     15.21 o 
  -1  -2   5     2384.17     2327.61     28.15 o 
   0  -2   5      227.77      316.55      4.86 o 
   1  -2   5      922.54      921.88     12.37 o 
   2  -2   5      647.95      641.67      9.51 o 
   3  -2   5      170.67      161.65      4.65 o 
   4  -2   5       36.26       31.98      3.99 o 
   5  -2   5      235.04      230.53      9.48 o 
   6  -2   5       44.24       60.47      6.36 o 
   7  -2   5        1.59        6.08      5.68 o 
  -8  -1   5        8.94        9.19      6.83 o 
  -7  -1   5        6.13       17.49      6.05 o 
  -6  -1   5       66.97       70.77      6.25 o 
  -5  -1   5      232.79      244.53      7.19 o 
  -4  -1   5       45.64       52.93      3.88 o 
  -3  -1   5      324.08      269.70      4.46 o 
  -2  -1   5     2361.56     2227.53     25.11 o 
  -1  -1   5      140.76      122.94      2.86 o 
   0  -1   5      358.35      412.17      7.16 o 
   1  -1   5      731.33      724.56      8.91 o 
   2  -1   5      812.81      819.52     11.97 o 
   3  -1   5       11.46       14.23      2.36 o 
   4  -1   5      187.50      179.23      5.29 o 
   5  -1   5       32.66       39.01      8.43 o 
   6  -1   5        7.95       20.55      5.71 o 
   7  -1   5        3.21        4.31      5.85 o 
  -8   0   5       14.72        7.02      4.34 o 
  -6   0   5       58.81       67.95      6.93 o 
  -5   0   5       39.01       52.32      7.06 o 
  -4   0   5        0.68        1.90      2.36 o 
  -3   0   5     1452.18     1447.05     19.28 o 
  -2   0   5      719.37      646.16      8.15 o 
  -1   0   5      518.16      597.91      8.65 o 
   0   0   5      657.20      761.63     14.90 o 
   1   0   5     2214.29     2117.45     26.93 o 
   2   0   5      273.37      281.51      5.07 o 
   3   0   5      175.74      154.89      4.64 o 
   4   0   5      202.05      200.10      8.65 o 
   5   0   5       10.51        9.57      5.01 o 
   6   0   5        1.36       -2.15      5.33 o 
   7   0   5       13.19       -2.79      6.28 o 
  -8   1   5       21.93       20.23      4.26 o 
  -7   1   5       32.92       32.77      3.64 o 
  -6   1   5       69.04       76.62      4.32 o 
  -5   1   5       13.24       19.07      6.04 o 
  -4   1   5      333.38      296.80      7.13 o 
  -3   1   5        6.59       11.05      2.68 o 
  -2   1   5      312.12      272.36      4.57 o 
  -1   1   5      689.57      827.39     13.32 o 
   0   1   5     1145.54     1280.89     30.37 o 
   1   1   5     2044.19     2102.65     25.51 o 
   2   1   5      159.47      137.51      3.79 o 
   3   1   5      260.56      260.29      6.86 o 
   4   1   5      109.07      116.77      4.69 o 
   5   1   5        0.96       -3.79      4.91 o 
   6   1   5       26.93       22.53      6.61 o 
   7   1   5        8.19       10.44      6.56 o 
  -8   2   5        4.05        7.70      4.31 o 
  -7   2   5       43.04       49.03      4.22 o 
  -6   2   5        1.40        5.20      3.38 o 
  -5   2   5        3.59       -2.93      2.93 o 
  -4   2   5      479.91      451.39      9.73 o 
  -3   2   5      138.07      141.73      6.07 o 
  -2   2   5       13.71       14.34      1.96 o 
  -1   2   5     1867.39     2041.12     40.95 o 
   0   2   5     1003.80     1255.44     13.63 o 
   1   2   5       23.58       36.56      2.14 o 
   2   2   5      286.69      271.87      5.44 o 
   3   2   5      346.33      321.99      9.38 o 
   6   2   5        9.11        7.60      6.46 o 
   7   2   5        0.07       -6.55      7.10 o 
  -7   3   5        9.30       13.87      4.02 o 
  -6   3   5       10.14       12.18      3.87 o 
  -5   3   5       29.50       22.40      3.96 o 
  -4   3   5      275.75      249.66     17.80 o 
  -3   3   5        5.55        3.12      5.66 o 
  -2   3   5      228.08      256.36     13.68 o 
  -1   3   5      597.11      584.13      9.46 o 
   0   3   5       53.31       35.89      3.35 o 
   1   3   5      560.85      582.08      8.69 o 
   2   3   5      244.36      212.31      8.11 o 
   3   3   5       18.23       12.54      5.21 o 
   4   3   5        8.06       -0.22      5.40 o 
  -8   4   5       10.44       16.47      5.81 o 
  -7   4   5        2.46       -4.31      4.31 o 
  -6   4   5       17.45       38.64      8.79 o 
  -5   4   5       87.66       97.87     10.14 o 
  -4   4   5       68.77       63.98      5.17 o 
  -3   4   5      105.17      109.09      4.73 o 
  -2   4   5      213.94      200.30      4.75 o 
  -1   4   5      519.75      485.53      7.92 o 
   0   4   5      103.74      125.91      5.28 o 
   1   4   5       86.71       84.44      5.34 o 
   2   4   5       38.27       49.63      7.08 o 
   3   4   5       47.92       50.98      6.83 o 
   4   4   5       21.42       22.48      6.46 o 
  -8   5   5        1.71        0.68      6.18 o 
  -7   5   5        7.11        2.41      5.05 o 
  -6   5   5        5.59       14.45      5.14 o 
  -5   5   5       37.06       29.90      7.43 o 
  -4   5   5        9.70        7.80      4.29 o 
  -3   5   5      463.92      464.66     17.17 o 
  -2   5   5      736.25      739.46     13.90 o 
  -1   5   5      193.09      196.74      5.48 o 
   0   5   5     1706.19     2212.42     37.90 o 
   1   5   5       35.26       32.76      7.12 o 
   2   5   5        7.15        1.80      6.16 o 
   3   5   5       15.38       10.44      6.68 o 
  -7   6   5        4.82        4.79      5.67 o 
  -6   6   5       18.63       17.84      7.86 o 
  -5   6   5       24.82       21.53      5.74 o 
  -4   6   5       37.92       43.40      8.34 o 
  -3   6   5        1.92        0.12      4.83 o 
  -2   6   5      159.14      167.13      8.40 o 
  -1   6   5       68.73       55.19     10.46 o 
   0   6   5      180.96      183.86     13.00 o 
   1   6   5      210.31      189.24     13.36 o 
   2   6   5       89.40       79.73      9.59 o 
   3   6   5      131.37      124.31     10.42 o 
  -7   7   5        0.96        1.24      9.62 o 
  -6   7   5        0.06       -5.30      9.89 o 
  -5   7   5        2.52       -3.98     10.79 o 
  -4   7   5       31.81       36.38     11.21 o 
  -3   7   5        9.40        8.05      9.45 o 
  -2   7   5        8.46       13.60      5.98 o 
  -1   7   5        1.25       -4.38      7.92 o 
   0   7   5       72.05       82.60     11.33 o 
   1   7   5       38.13       50.86      9.86 o 
   2   7   5       14.17        2.57      8.18 o 
  -5   8   5        4.08       24.30     11.84 o 
  -4   8   5        9.69       13.51     12.14 o 
  -3   8   5        1.36       12.14     10.27 o 
  -2   8   5        0.19        0.35      9.89 o 
  -1   8   5       25.98       39.45     10.84 o 
   0   8   5       14.00       31.54     10.14 o 
   1   8   5        2.65        5.19      9.60 o 
   2   8   5       12.60       13.55      9.69 o 
  -3   9   5        7.33       -9.17     12.19 o 
  -2   9   5        0.34       10.31     11.46 o 
  -1   9   5       16.58        4.21     10.89 o 
   0   9   5       14.58       11.16     11.64 o 
   1   9   5       10.84        9.81     10.79 o 
   0  10   5       66.26       75.67     14.93 o 
  -1 -11   6      133.92      136.61     14.72 o 
   0 -11   6       46.12       54.64     11.69 o 
  -2 -10   6       95.82       84.72     13.25 o 
  -1 -10   6        5.42       20.23     10.26 o 
   0 -10   6       49.55       70.07     11.12 o 
   1 -10   6       75.42       59.25     10.32 o 
  -5  -8   6       11.79       13.73      9.39 o 
  -4  -8   6      499.84      495.06     19.38 o 
  -3  -8   6      444.64      426.07     17.32 o 
  -2  -8   6      131.86      125.00      9.77 o 
   2  -8   6       13.27       10.94      6.51 o 
   4  -8   6       43.03       38.67      9.54 o 
   5  -8   6        0.27       -6.65      9.24 o 
   6  -8   6       17.96       17.27     11.46 o 
  -6  -7   6        1.01       18.11      8.77 o 
  -5  -7   6      103.18      117.93     10.72 o 
  -4  -7   6        4.90       -1.51      5.36 o 
  -3  -7   6       35.20       24.24      4.99 o 
  -2  -7   6      141.85      152.87      9.00 o 
  -1  -7   6       31.80       35.54     10.01 o 
   0  -7   6      442.84      578.92     10.60 o 
   1  -7   6       71.40       59.15      4.84 o 
   2  -7   6      367.74      350.74     10.95 o 
   3  -7   6      175.49      167.68     11.21 o 
   4  -7   6       29.56       26.00      5.82 o 
   5  -7   6       15.48       21.18      6.08 o 
   6  -7   6        2.40        9.02      9.69 o 
  -7  -6   6       18.01       17.62      7.11 o 
  -6  -6   6        9.01       26.13      6.46 o 
  -5  -6   6      162.49      169.01     11.04 o 
  -4  -6   6      118.95      130.88      5.98 o 
  -3  -6   6       37.82       51.49     10.19 o 
  -2  -6   6      281.58      259.11      8.78 o 
  -1  -6   6      889.18      886.62     17.54 o 
   0  -6   6      289.87      353.86     10.49 o 
   1  -6   6      443.90      432.79     11.78 o 
   2  -6   6      274.07      252.30     12.86 o 
   3  -6   6       75.18       75.13      9.00 o 
   4  -6   6       13.83        3.93      7.55 o 
   5  -6   6       56.10       64.96     10.31 o 
   7  -6   6        5.09        6.33     10.34 o 
  -7  -5   6        0.00        2.27      6.10 o 
  -6  -5   6       59.74       64.71      6.54 o 
  -5  -5   6      100.49      132.68     11.14 o 
  -4  -5   6        0.40        0.18      3.01 o 
  -3  -5   6       13.93       11.20      2.83 o 
  -2  -5   6     1332.17     1295.11     19.55 o 
  -1  -5   6      474.54      470.71      7.50 o 
   0  -5   6      129.53      148.83      4.81 o 
   1  -5   6     1379.53     1406.88     19.77 o 
   2  -5   6      281.17      272.64     13.21 o 
   4  -5   6       87.75      104.71      5.38 o 
   5  -5   6       48.27       56.84      6.60 o 
   6  -5   6        0.47       10.52      6.16 o 
   7  -5   6        9.20        7.70      6.70 o 
  -8  -4   6        0.10       -1.59      5.84 o 
  -7  -4   6       16.71       17.73      5.70 o 
  -6  -4   6       75.02       96.37     10.46 o 
  -5  -4   6       32.72       57.44      5.23 o 
  -4  -4   6       23.21       13.55      3.70 o 
  -3  -4   6      237.44      183.28      8.30 o 
  -2  -4   6      888.35      893.68     17.00 o 
  -1  -4   6       97.99       74.86      3.03 o 
   0  -4   6      148.30      130.91      4.43 o 
   1  -4   6     1015.55     1042.89     14.77 o 
   2  -4   6      191.08      186.18      8.00 o 
   3  -4   6      352.49      342.35     11.21 o 
   4  -4   6      149.90      142.02      6.36 o 
   5  -4   6       53.98       60.27      6.40 o 
   6  -4   6        9.90        9.37      5.88 o 
   7  -4   6        5.24        6.55      6.50 o 
  -8  -3   6        0.03       -4.38      8.90 o 
  -7  -3   6       31.21       49.06      9.10 o 
  -6  -3   6       92.94      114.67      9.76 o 
  -5  -3   6       56.58       78.71      5.27 o 
  -4  -3   6      291.28      256.09      8.21 o 
  -3  -3   6     3098.01     2920.49     65.90 o 
  -2  -3   6       23.06       27.99      2.43 o 
  -1  -3   6     2282.82     2417.99     31.79 o 
   0  -3   6     1051.81     1258.30     16.64 o 
   1  -3   6       16.04       10.82      2.05 o 
   2  -3   6      248.67      240.73      6.85 o 
   3  -3   6       32.52       31.27      3.10 o 
   4  -3   6      377.44      373.04      9.40 o 
   5  -3   6        4.34        6.94      4.28 o 
   6  -3   6      214.81      199.40      9.97 o 
   7  -3   6        2.02        1.42      5.91 o 
  -8  -2   6        5.64       10.94      5.64 o 
  -7  -2   6       18.35       35.40      8.17 o 
  -6  -2   6       11.38       22.49      4.51 o 
  -5  -2   6      107.47       90.39      4.33 o 
  -4  -2   6      378.37      337.68     11.42 o 
  -3  -2   6       75.39       75.31      2.83 o 
  -2  -2   6       86.81       86.34      3.80 o 
  -1  -2   6      940.56      822.19     12.13 o 
   0  -2   6     1060.21     1232.51     14.30 o 
   1  -2   6        0.60        1.53      2.08 o 
   2  -2   6      547.26      520.44     10.59 o 
   3  -2   6       53.28       54.58      3.34 o 
   4  -2   6        5.74        3.84      5.96 o 
   5  -2   6       30.96       22.08      4.52 o 
   6  -2   6       68.49       54.66      6.75 o 
   7  -2   6        0.25        5.98      6.40 o 
  -8  -1   6       14.27       28.06      5.85 o 
  -6  -1   6       13.93        5.98      5.83 o 
  -5  -1   6      190.47      171.38     12.44 o 
  -4  -1   6      208.02      214.00     13.24 o 
  -3  -1   6       42.90       51.70      2.37 o 
  -2  -1   6      510.52      485.64      7.20 o 
  -1  -1   6     2085.11     1833.01     20.22 o 
   0  -1   6       31.02       50.77      2.22 o 
   1  -1   6      180.44      165.09      5.60 o 
   2  -1   6     1001.25      967.53     18.49 o 
   3  -1   6      214.05      202.02      5.47 o 
   4  -1   6       38.66       31.50      3.79 o 
   5  -1   6       74.98       63.74      6.83 o 
   6  -1   6       33.75       42.23      6.93 o 
   7  -1   6        8.55       13.30      6.78 o 
  -8   0   6       13.95       20.28      5.23 o 
  -7   0   6        4.51        6.80      4.73 o 
  -6   0   6       95.90       92.83      4.81 o 
  -5   0   6       49.83       47.73      3.93 o 
  -4   0   6      134.27      141.30      6.45 o 
  -3   0   6       78.46       72.95      3.39 o 
  -2   0   6      616.25      583.22      9.25 o 
  -1   0   6      173.64      143.56      3.48 o 
   0   0   6      239.18      301.59      5.11 o 
   1   0   6      455.92      414.31      7.49 o 
   2   0   6      419.63      384.59      6.49 o 
   3   0   6        0.79        6.60      2.72 o 
   4   0   6      101.95       93.30      4.45 o 
   5   0   6       24.80       30.43      6.26 o 
   6   0   6        4.15       15.72      6.60 o 
   7   0   6        2.41       -3.24      6.35 o 
  -8   1   6        0.05       -4.14      4.66 o 
  -7   1   6        0.12       -3.25      3.83 o 
  -6   1   6       83.70       88.31      4.89 o 
  -5   1   6      318.45      324.35     18.02 o 
  -4   1   6        8.85        7.31      3.15 o 
  -3   1   6     2542.36     2495.89     46.71 o 
  -2   1   6      327.30      291.68      5.50 o 
  -1   1   6      295.03      379.02      6.07 o 
   0   1   6      336.82      423.27      9.24 o 
   1   1   6      699.09      674.45     10.00 o 
   2   1   6       37.91       36.49      2.71 o 
   3   1   6       10.31        7.72      2.77 o 
   4   1   6      110.15      113.57      7.80 o 
   5   1   6       16.98       23.80      6.31 o 
   6   1   6        0.50       -0.84      6.60 o 
   7   1   6        0.93       -0.89      6.77 o 
  -8   2   6        0.02        4.19      4.96 o 
  -7   2   6       36.34       37.72      4.54 o 
  -6   2   6       26.30       31.32      6.74 o 
  -5   2   6        1.57        1.87      3.45 o 
  -4   2   6      118.03      129.76      5.81 o 
  -3   2   6      101.12       84.78      5.10 o 
  -2   2   6        9.73        1.44      2.06 o 
  -1   2   6       46.50       50.50      3.24 o 
   0   2   6      518.99      595.89     12.43 o 
   1   2   6       59.94       66.64      2.84 o 
   2   2   6       15.67       16.14      3.13 o 
   3   2   6      147.61      147.92      6.48 o 
   4   2   6       68.37       71.61      7.48 o 
   5   2   6       14.69       25.84      7.00 o 
   6   2   6       35.48       26.48      8.12 o 
  -8   3   6        1.15        2.76      5.19 o 
  -7   3   6       21.82       26.67      5.86 o 
  -6   3   6        2.98        7.19      4.27 o 
  -5   3   6       17.64       17.00      4.24 o 
  -4   3   6      174.40      169.15      6.71 o 
  -3   3   6       81.53       52.22      7.97 o 
  -2   3   6       14.38       31.30      3.58 o 
  -1   3   6        5.23        5.25      2.15 o 
   0   3   6      461.79      542.93     10.26 o 
   1   3   6       20.04       15.84      3.05 o 
   2   3   6       84.74       89.90      5.26 o 
   3   3   6       38.24       37.40      4.90 o 
   4   3   6        1.95       11.52      4.74 o 
   5   3   6        7.87        8.03      7.35 o 
   6   3   6        0.62       -4.56      7.65 o 
  -8   4   6        2.48        0.80      6.06 o 
  -7   4   6        2.97       -0.62      8.52 o 
  -6   4   6        1.26       -2.34      8.03 o 
  -5   4   6       51.09       50.38      9.69 o 
  -4   4   6       63.67       61.75     12.99 o 
  -3   4   6       11.71       17.09      3.60 o 
  -2   4   6       32.22       50.61      3.92 o 
  -1   4   6      351.54      349.23      6.87 o 
   0   4   6      268.36      274.55      7.58 o 
   1   4   6      283.85      305.53     21.77 o 
   2   4   6       95.99       96.50      7.92 o 
   3   4   6       17.32       18.95      4.63 o 
   4   4   6        2.10        2.89      6.40 o 
   5   4   6       13.63       24.96      8.44 o 
  -7   5   6        2.58        0.02      5.52 o 
  -6   5   6       22.31       24.02      9.88 o 
  -5   5   6        6.07        3.08      4.95 o 
  -4   5   6       65.85       85.01      5.13 o 
  -3   5   6      127.12      113.92      6.07 o 
  -2   5   6      129.16      110.19      5.48 o 
  -1   5   6      507.72      465.63      9.13 o 
   0   5   6       10.08        4.66      4.41 o 
   1   5   6       33.02       31.64      5.09 o 
   2   5   6       94.33       97.16      6.60 o 
   3   5   6       19.87       18.96      7.70 o 
  -7   6   6        3.30       -0.91      7.85 o 
  -6   6   6        0.44       15.48      6.45 o 
  -5   6   6       92.08       88.71      7.38 o 
  -4   6   6      147.43      121.32     12.09 o 
  -3   6   6      254.00      271.85     11.53 o 
  -2   6   6      753.43      665.59     25.57 o 
  -1   6   6       62.09       65.36     10.24 o 
   0   6   6      259.41      337.70     17.96 o 
   1   6   6        4.59        4.71      8.47 o 
   2   6   6       28.73       18.96      8.62 o 
   3   6   6        1.52        3.59      8.12 o 
  -6   7   6        2.57        2.17     11.01 o 
  -5   7   6        2.34       11.06     11.53 o 
  -4   7   6        9.83        8.85     11.14 o 
  -3   7   6       78.22       88.46     13.70 o 
  -2   7   6        1.05        4.14      9.40 o 
  -1   7   6       35.69       46.82     10.91 o 
   0   7   6       25.62       32.77     10.61 o 
   1   7   6       19.85       18.39     10.06 o 
   2   7   6       10.97        7.10      8.85 o 
  -4   8   6       18.85       21.70     12.49 o 
  -3   8   6        1.17        0.50     11.21 o 
  -2   8   6        1.04       -9.87      9.87 o 
  -1   8   6       12.84       -1.67     10.91 o 
   0   8   6        5.59        6.46     10.81 o 
   1   8   6        2.51       -1.70     10.19 o 
   2   8   6        3.40       10.94     10.19 o 
  -2   9   6       22.65       28.51     12.16 o 
  -1   9   6        0.81       -3.14     11.21 o 
   0   9   6        7.06       12.09     11.81 o 
   1   9   6        0.47      -11.23     11.23 o 
  -1 -11   7       36.19       37.75     12.86 o 
   0 -11   7       27.72       30.85     11.64 o 
   3  -8   7       45.79       59.90      9.92 o 
   4  -8   7       25.91       11.89      9.05 o 
   5  -8   7        5.17        3.74     10.16 o 
  -6  -7   7      183.47      212.68     14.83 o 
  -5  -7   7       97.71      100.54     10.26 o 
  -4  -7   7      538.46      511.19     18.79 o 
  -3  -7   7      733.49      718.86     22.03 o 
  -2  -7   7        0.63        0.58      4.26 o 
  -1  -7   7      523.79      470.39     11.43 o 
   0  -7   7       84.13      106.15      4.79 o 
   1  -7   7      133.61      154.88      7.33 o 
   2  -7   7        8.95        7.18      4.87 o 
   3  -7   7      487.48      408.33     18.81 o 
   4  -7   7       57.70       53.30     10.37 o 
   5  -7   7       23.09       22.23     10.21 o 
   6  -7   7       53.11       51.06     11.96 o 
  -7  -6   7       13.54       15.02      9.45 o 
  -6  -6   7        6.93        9.89      6.69 o 
  -5  -6   7      113.02       99.36      7.57 o 
  -4  -6   7      266.34      262.05      9.89 o 
  -3  -6   7       13.06       14.59      4.62 o 
  -2  -6   7      101.48       76.57      7.38 o 
  -1  -6   7      332.85      325.51      7.38 o 
   0  -6   7      377.68      485.74     11.08 o 
   1  -6   7        0.50       -0.23      3.31 o 
   2  -6   7      190.48      170.26     11.51 o 
   3  -6   7       99.01      109.41     10.71 o 
  -7  -5   7       22.66       34.90      6.77 o 
  -6  -5   7        1.81       -1.03      5.54 o 
  -5  -5   7      235.07      220.16     14.60 o 
  -4  -5   7       59.00       83.27      9.27 o 
  -3  -5   7        1.22        1.64      6.35 o 
  -2  -5   7      312.01      260.05      7.70 o 
  -1  -5   7      281.92      275.46      8.76 o 
   0  -5   7       68.78       89.83      3.97 o 
   1  -5   7      210.84      173.85      5.24 o 
   3  -5   7      125.77      131.41      8.20 o 
   4  -5   7        8.13       11.26      4.14 o 
   5  -5   7       10.63        5.88      5.88 o 
   6  -5   7       17.25       17.29      6.65 o 
  -8  -4   7       12.93       16.86      6.58 o 
  -7  -4   7        5.03       24.37     10.11 o 
  -6  -4   7       63.26       67.75     10.42 o 
  -5  -4   7      294.88      328.24     10.63 o 
  -4  -4   7       18.94       28.97      4.44 o 
  -3  -4   7       30.00       27.48      5.01 o 
  -2  -4   7     1564.26     1440.58     20.72 o 
  -1  -4   7      121.33      123.47      6.16 o 
   0  -4   7      118.02      109.51      5.24 o 
   1  -4   7      223.51      217.79      5.16 o 
   2  -4   7      276.98      293.00     10.61 o 
   3  -4   7       28.74       27.53      5.25 o 
   4  -4   7       12.08       12.03      4.32 o 
   5  -4   7       62.60       62.99      7.50 o 
   6  -4   7       17.24       29.68      6.77 o 
   7  -4   7       12.76        6.75      7.10 o 
  -7  -3   7       42.06       31.80      9.35 o 
  -6  -3   7       48.15       74.63      9.87 o 
  -5  -3   7       12.63        1.05      5.51 o 
  -4  -3   7        5.51       -3.41      3.41 o 
  -3  -3   7       18.61       12.32      2.20 o 
  -2  -3   7      561.55      560.28      8.47 o 
  -1  -3   7      350.80      374.76     14.22 o 
   0  -3   7      197.72      229.08      5.38 o 
   1  -3   7     1834.90     1755.64     22.68 o 
   2  -3   7       11.45        4.88      3.93 o 
   3  -3   7       45.56       44.49      5.50 o 
   4  -3   7       46.76       51.72      9.01 o 
   5  -3   7       49.21       62.77      7.07 o 
   6  -3   7       40.09       37.28      6.95 o 
   7  -3   7        2.44        0.02      6.93 o 
  -8  -2   7        0.05       -2.12      6.40 o 
  -6  -2   7       88.99      111.45      5.83 o 
  -5  -2   7       55.45       78.36      4.22 o 
  -4  -2   7      172.72      145.24     10.00 o 
  -3  -2   7      771.07      748.57     10.18 o 
  -2  -2   7      120.06      117.55      5.47 o 
  -1  -2   7      120.78      123.85      3.58 o 
   0  -2   7      865.70     1002.04     12.38 o 
   1  -2   7      808.36      759.47     16.47 o 
   2  -2   7        0.94        2.74      2.94 o 
   3  -2   7      124.16      125.38      4.96 o 
   4  -2   7     1203.00     1171.96     21.53 o 
   5  -2   7        0.38       -5.31      5.31 o 
   6  -2   7      245.85      218.09     11.48 o 
   7  -2   7       12.17       18.54      7.12 o 
  -8  -1   7        1.36        3.78      5.98 o 
  -7  -1   7       27.38       35.98      6.23 o 
  -6  -1   7       35.65       48.91      4.70 o 
  -5  -1   7       61.52       54.06      4.56 o 
  -4  -1   7      317.01      285.49      8.31 o 
  -3  -1   7      132.37      135.47      4.77 o 
  -2  -1   7       31.65       26.26      2.76 o 
  -1  -1   7     1018.14      978.21     12.13 o 
   0  -1   7       97.01       89.95      3.19 o 
   1  -1   7       11.09        5.62      1.95 o 
   2  -1   7      156.32      149.10      4.99 o 
   3  -1   7      137.21      130.25      5.23 o 
   4  -1   7        4.32        1.17      3.78 o 
   5  -1   7       91.68       83.25      8.03 o 
   6  -1   7        0.35       -4.79      6.10 o 
   7  -1   7        5.47        1.80      7.02 o 
  -8   0   7        5.15        7.00      5.58 o 
  -7   0   7       49.15       50.22      5.01 o 
  -6   0   7        9.63        8.63      4.44 o 
  -5   0   7      134.67      123.71      5.75 o 
  -4   0   7      371.23      347.72     11.52 o 
  -3   0   7       40.54       31.23      3.70 o 
  -2   0   7      841.40      848.57     11.17 o 
  -1   0   7     1087.84     1034.45     12.84 o 
   0   0   7       56.71       57.77      2.72 o 
   1   0   7       18.44       15.50      2.69 o 
   2   0   7      370.11      340.10      6.62 o 
   3   0   7      131.01      131.22      5.26 o 
   4   0   7        5.25        0.57      5.25 o 
   5   0   7       16.39       11.04      6.15 o 
   6   0   7        0.99       -1.24      6.26 o 
  -8   1   7        4.22        5.08      5.50 o 
  -7   1   7        7.67       -4.58      4.58 o 
  -6   1   7       43.68       42.84      5.89 o 
  -5   1   7       31.45       36.16      4.48 o 
  -4   1   7      104.10      101.33      5.58 o 
  -3   1   7        9.20       10.62      3.38 o 
  -2   1   7      301.86      277.47      5.94 o 
  -1   1   7      310.03      266.33      7.85 o 
   0   1   7        3.21        9.84      2.63 o 
   1   1   7      634.17      609.59      8.22 o 
   2   1   7      123.18      128.11      4.45 o 
   3   1   7        6.13        8.52      3.21 o 
   4   1   7       55.65       58.97      7.40 o 
   5   1   7       39.44       28.55      7.20 o 
   6   1   7        0.17        8.18      7.30 o 
  -8   2   7        1.95        2.71      5.50 o 
  -7   2   7        2.07        4.60      7.95 o 
  -6   2   7       30.99       37.75      5.22 o 
  -5   2   7      118.69      122.15      6.36 o 
  -4   2   7       32.38       23.60      4.10 o 
  -3   2   7      351.00      358.40      9.37 o 
  -2   2   7      291.62      256.91      7.24 o 
  -1   2   7       62.56       43.95      4.28 o 
   0   2   7      103.37      142.16     10.19 o 
   1   2   7      185.68      165.60      4.87 o 
   2   2   7       42.83       44.89      4.71 o 
   3   2   7      103.07       98.03      6.37 o 
   4   2   7        1.64        8.62      5.91 o 
   5   2   7        4.39       -4.49      6.90 o 
   6   2   7        8.40       14.73      8.02 o 
  -8   3   7        0.00        4.61      5.76 o 
  -7   3   7        6.07        7.15      6.84 o 
  -6   3   7       16.43       16.56      5.13 o 
  -5   3   7       14.30        3.14      4.24 o 
  -4   3   7       30.42       40.21      4.96 o 
  -3   3   7      539.89      557.08     20.81 o 
  -2   3   7        1.34       -3.67      6.70 o 
  -1   3   7       24.10       39.73      3.23 o 
   0   3   7      200.97      273.73      7.48 o 
   1   3   7      182.72      169.39     12.33 o 
   2   3   7       14.13       16.94      4.36 o 
   3   3   7       45.03       36.62      5.17 o 
   4   3   7       42.70       41.69      7.72 o 
   5   3   7       20.17       32.94      8.74 o 
  -7   4   7        0.71        3.29      9.19 o 
  -6   4   7        9.72       12.18     10.16 o 
  -5   4   7        0.18       -0.73      9.64 o 
  -4   4   7       81.57       86.04      6.53 o 
  -3   4   7       16.02        9.05      3.85 o 
  -2   4   7       83.98      100.84      5.44 o 
  -1   4   7       26.21       11.20      2.98 o 
   0   4   7      219.40      253.72     24.81 o 
   1   4   7        0.65        2.36      4.67 o 
   2   4   7       48.59       56.87      7.01 o 
   3   4   7       21.51       23.97      5.36 o 
  -7   5   7       35.42       30.44      8.39 o 
  -6   5   7       47.03       52.97      6.76 o 
  -5   5   7      187.33      202.68      9.54 o 
  -4   5   7      246.27      243.39      7.99 o 
  -3   5   7       28.90       30.71      5.90 o 
  -2   5   7       74.50      116.16     11.93 o 
  -1   5   7      117.49      143.59     12.54 o 
   0   5   7        3.76       -0.03      7.93 o 
   1   5   7       55.53       70.19     10.39 o 
   2   5   7        0.93        3.36      8.15 o 
   3   5   7       15.56        8.35      8.42 o 
  -6   6   7       70.82       63.61     12.93 o 
  -5   6   7       12.45       12.51     12.34 o 
  -4   6   7      165.88      155.91     15.32 o 
  -3   6   7       50.39       32.12     11.11 o 
  -2   6   7       11.66       -7.08      9.27 o 
  -1   6   7      135.27      134.40     13.18 o 
   0   6   7        6.77        4.56      9.10 o 
   1   6   7       38.09       38.84     10.42 o 
   2   6   7        1.44       -3.78      9.22 o 
  -5   7   7        0.11       13.28     13.13 o 
  -4   7   7       10.10       -1.77     11.16 o 
  -3   7   7        0.28        9.60     11.07 o 
  -2   7   7       15.30       12.83     11.01 o 
  -1   7   7        0.04        3.01     10.29 o 
   0   7   7        5.86        0.67     10.81 o 
   1   7   7        2.32        7.68     10.36 o 
   2   7   7       29.53       29.92     10.76 o 
  -3   8   7        1.33        4.23     12.06 o 
  -2   8   7       12.00       15.22     11.89 o 
  -1   8   7        1.13        4.09     10.94 o 
   0   8   7        3.64        2.89     12.04 o 
   1   8   7        2.96        4.38     11.83 o 
  -6  -7   8        6.17        4.69      8.59 o 
  -5  -7   8        8.27       -4.08      7.68 o 
  -4  -7   8        4.94        6.15      7.47 o 
  -3  -7   8       11.97        1.54      6.90 o 
  -2  -7   8      566.11      548.04     19.03 o 
  -1  -7   8        6.25       -3.25      4.00 o 
   0  -7   8      240.64      252.21     13.41 o 
   1  -7   8       21.61       34.21      6.28 o 
   2  -7   8        0.65       -1.82      7.15 o 
   3  -7   8       24.43       27.36      8.82 o 
   4  -7   8        1.62       -0.23      9.25 o 
   5  -7   8       24.54       17.57     10.82 o 
   6  -7   8        1.58        6.28     11.31 o 
  -7  -6   8        0.50       -5.71      8.54 o 
  -6  -6   8       34.98       39.34      8.64 o 
  -5  -6   8       69.88       83.59      8.55 o 
  -4  -6   8       97.03       79.96      7.08 o 
  -3  -6   8      252.38      240.32     12.24 o 
  -2  -6   8      132.95      140.09      5.59 o 
  -1  -6   8      130.56      112.93      4.85 o 
   0  -6   8      214.30      220.61      9.04 o 
   1  -6   8      391.02      368.24     10.63 o 
   2  -6   8       17.40        3.94      7.13 o 
   3  -6   8      269.50      250.59     15.05 o 
  -7  -5   8       13.59       18.76     10.02 o 
  -6  -5   8       43.35       72.34     11.69 o 
  -5  -5   8       10.06       10.96      9.12 o 
  -3  -5   8      248.57      258.48     10.97 o 
  -2  -5   8        1.86       10.92      3.63 o 
  -1  -5   8      502.15      463.55      9.32 o 
   0  -5   8      436.41      532.10     11.16 o 
   1  -5   8        0.16        6.62      3.78 o 
   3  -5   8      238.05      250.21     11.09 o 
   4  -5   8        2.19       -5.38      5.38 o 
   5  -5   8       32.85       29.47      7.28 o 
   6  -5   8        4.65        6.68      7.00 o 
  -4  -4   8       77.14      102.13      7.78 o 
  -3  -4   8       80.64       99.62      5.06 o 
  -2  -4   8      166.22      142.86      6.03 o 
  -1  -4   8      843.98      759.43     15.27 o 
   0  -4   8      121.69      152.62      8.07 o 
   1  -4   8        9.45       14.03      4.51 o 
   2  -4   8      728.39      680.07     18.78 o 
   3  -4   8       23.28       26.38      4.51 o 
   4  -4   8       37.31       31.54      8.54 o 
   5  -4   8        1.35        4.09      6.36 o 
   6  -4   8        0.30       -4.34      6.53 o 
  -8  -3   8       17.04       20.81      8.25 o 
  -7  -3   8       51.85       52.57      8.35 o 
  -6  -3   8       32.48       31.05      6.80 o 
  -5  -3   8      442.52      434.66     10.79 o 
  -4  -3   8      108.65      115.90      8.90 o 
  -3  -3   8      365.83      306.93      6.91 o 
  -2  -3   8      686.97      635.06     11.00 o 
  -1  -3   8       34.94       37.82      3.37 o 
   0  -3   8       57.24       75.37      4.10 o 
   1  -3   8      267.86      224.27      6.55 o 
   2  -3   8     1792.37     1872.35     41.54 o 
   3  -3   8       23.97       22.83      4.75 o 
   4  -3   8      153.39      144.60      7.83 o 
   5  -3   8       64.30       58.18      7.72 o 
  -8  -2   8        1.00        2.99      6.83 o 
  -7  -2   8       21.05       10.84      6.60 o 
  -6  -2   8       75.63       86.96      6.00 o 
  -5  -2   8       21.14       27.81      4.52 o 
  -4  -2   8        0.01        0.55      4.17 o 
  -3  -2   8      358.27      309.14      8.53 o 
  -2  -2   8      304.91      300.51      6.98 o 
  -1  -2   8       17.41       14.74      2.55 o 
   0  -2   8      786.23      974.25     14.12 o 
   1  -2   8      362.08      339.51      8.17 o 
   2  -2   8      778.68      681.26     18.47 o 
   3  -2   8       12.23        9.92      4.33 o 
   4  -2   8      140.51      133.40      9.07 o 
   5  -2   8        5.47       -6.23      6.23 o 
   6  -2   8       31.83       34.36      7.70 o 
  -8  -1   8        1.18        7.47      6.38 o 
  -7  -1   8        4.80        4.76      6.18 o 
  -6  -1   8       64.10       88.09      6.02 o 
  -5  -1   8       13.60       12.04      6.84 o 
  -4  -1   8       92.38       97.94      5.44 o 
  -3  -1   8      296.19      264.66      7.79 o 
  -2  -1   8      391.70      354.31     10.85 o 
  -1  -1   8       26.22       29.50      2.93 o 
   0  -1   8      513.90      595.03      9.89 o 
   1  -1   8      264.38      265.82      6.17 o 
   2  -1   8       20.51       18.84      3.41 o 
   3  -1   8        3.98        4.44      5.04 o 
   4  -1   8      190.40      195.60     10.97 o 
   5  -1   8       41.00       51.30      7.87 o 
   6  -1   8       21.17       15.33      7.35 o 
  -8   0   8        0.48       -6.20      6.20 o 
  -7   0   8        6.78       11.20      4.98 o 
  -6   0   8       11.87       26.52     11.48 o 
  -5   0   8       21.33       13.60      4.15 o 
  -4   0   8       40.70       44.63      4.44 o 
  -3   0   8      110.82       80.19      5.08 o 
  -2   0   8        1.88       -2.34      2.34 o 
  -1   0   8      404.55      403.38      7.70 o 
   0   0   8      218.03      253.05      6.04 o 
   1   0   8       26.60       24.39      3.97 o 
   2   0   8       66.53       62.35      8.82 o 
   3   0   8      155.44      146.39      9.47 o 
   4   0   8       46.53       53.87      7.15 o 
   5   0   8        4.39       11.69      7.05 o 
   6   0   8       17.78       14.78      7.77 o 
  -8   1   8        1.01        6.13      5.95 o 
  -7   1   8      101.60       98.29      6.35 o 
  -6   1   8        0.27        4.23      4.71 o 
  -5   1   8      154.63      142.53      6.72 o 
  -4   1   8      164.97      157.08      6.62 o 
  -3   1   8       18.95        2.96      4.07 o 
  -2   1   8       92.95      107.19      4.35 o 
  -1   1   8       76.42       76.31      3.87 o 
   0   1   8      223.77      224.30     12.43 o 
   1   1   8       47.74       55.16      4.91 o 
   2   1   8       51.68       60.84      5.24 o 
   3   1   8       44.22       43.90      5.15 o 
   4   1   8        0.72       -5.80      5.80 o 
   5   1   8       19.20       16.35      7.77 o 
   6   1   8        2.56       -3.98      7.42 o 
  -8   2   8        7.06        3.24      6.08 o 
  -7   2   8        2.33       -0.97      4.81 o 
  -6   2   8       42.79       49.35      6.55 o 
  -5   2   8        7.43        0.29      7.90 o 
  -4   2   8       19.38       12.45      4.49 o 
  -3   2   8        3.96        2.86      4.18 o 
  -2   2   8      275.87      275.20      8.69 o 
  -1   2   8      116.38      112.89      5.84 o 
   0   2   8        4.75       -0.02      2.20 o 
   1   2   8        3.41        7.08      4.14 o 
   2   2   8      199.48      178.82      7.83 o 
   3   2   8      135.05      121.28      7.15 o 
   4   2   8       56.21       41.81      7.90 o 
   5   2   8       60.05       63.63      9.76 o 
  -7   3   8        3.96        3.50      5.38 o 
  -6   3   8        5.93       11.97      5.38 o 
  -5   3   8        0.45       -3.17      4.68 o 
  -4   3   8       22.60       13.49      4.76 o 
  -3   3   8       47.81       70.57     10.24 o 
  -2   3   8      127.53      114.28      6.77 o 
  -1   3   8        2.63        4.36      3.29 o 
   0   3   8       75.64       64.98     30.36 o 
   1   3   8       97.69      106.70      6.54 o 
   2   3   8       12.32       11.32      4.84 o 
   3   3   8       74.85       62.97      9.86 o 
  -7   4   8        6.11        4.96     10.69 o 
  -6   4   8        2.25       -3.09      9.64 o 
  -5   4   8       28.03       32.72     11.86 o 
  -4   4   8        0.48       -5.07      5.07 o 
  -3   4   8      248.95      293.67     10.78 o 
  -2   4   8        0.94       -8.10      8.10 o 
  -1   4   8        5.17       -3.11      8.15 o 
   0   4   8       39.80       71.11     10.86 o 
   1   4   8       50.47       80.16      9.94 o 
   2   4   8        6.18        9.09      8.15 o 
   3   4   8        0.26       -6.01      7.75 o 
  -7   5   8       15.75       15.63     12.18 o 
  -6   5   8       14.18       11.64     12.28 o 
  -5   5   8       13.93        0.03     12.04 o 
  -4   5   8        1.49        2.44     10.86 o 
  -3   5   8        4.23        8.40      9.77 o 
  -2   5   8       10.41        2.54      9.64 o 
  -1   5   8        0.88       -1.17      9.74 o 
   0   5   8      128.68      130.11     12.68 o 
   1   5   8        0.54       -4.44      8.29 o 
   2   5   8        1.27       -5.71      8.57 o 
  -6   6   8       81.22       71.21     15.08 o 
  -5   6   8       41.74       56.01     13.55 o 
  -4   6   8       82.35       94.83     15.35 o 
  -3   6   8        8.02       30.15     11.96 o 
  -2   6   8        0.07        1.52     10.04 o 
  -1   6   8        7.44        8.72     10.77 o 
   0   6   8       40.50       41.83     11.02 o 
   1   6   8       13.80       -6.03     10.22 o 
   2   6   8       43.23       46.60     11.01 o 
  -4   7   8        0.62        5.80     12.46 o 
  -3   7   8        0.19       -0.38     11.63 o 
  -2   7   8       30.87       32.34     12.59 o 
  -1   7   8       20.69       31.52     13.18 o 
   0   7   8       12.65       17.46     12.46 o 
   1   7   8       36.62       34.59     12.31 o 
  -2   8   8        3.64       -7.17     11.98 o 
  -1   8   8        1.19        5.11     13.91 o 
   0   8   8        8.55       23.15     12.56 o 
  -5  -7   9      179.17      171.58     12.59 o 
  -4  -7   9        1.63        9.59      7.73 o 
  -3  -7   9        8.66        6.08      6.33 o 
  -7  -6   9       25.00        5.55      9.42 o 
  -6  -6   9       26.04       22.13      9.17 o 
  -5  -6   9       48.06       51.31      9.02 o 
  -2  -6   9      398.79      397.00     11.68 o 
  -1  -6   9       26.28       13.90      4.44 o 
   1  -6   9       69.10       90.40     10.14 o 
   2  -6   9        6.85       -7.35      7.35 o 
  -6  -5   9       19.93       31.04      8.47 o 
  -5  -5   9        5.85        3.99      7.12 o 
  -4  -5   9      108.11      101.21      8.82 o 
  -3  -5   9      128.18      135.83      6.56 o 
  -2  -5   9      145.03      143.83     12.91 o 
  -1  -5   9       23.64       29.95      4.66 o 
   0  -5   9      286.10      360.92     13.41 o 
   1  -5   9       43.14       52.37      6.36 o 
   2  -5   9       21.55       25.29      6.13 o 
   3  -5   9       10.43       18.61      6.77 o 
   4  -5   9       58.69       45.35      7.57 o 
   5  -5   9        1.19        3.41      6.56 o 
   6  -5   9        3.31       -2.94      7.68 o 
  -7  -4   9       23.45       27.14      8.80 o 
  -6  -4   9       40.70       66.67      8.39 o 
  -5  -4   9       23.39       15.82      6.82 o 
  -4  -4   9      173.68      152.17      9.69 o 
  -3  -4   9      163.64      159.38     12.64 o 
  -2  -4   9        0.01       -1.45      3.62 o 
  -1  -4   9      673.03      600.48     13.40 o 
   0  -4   9       37.10       41.36      5.78 o 
   1  -4   9      112.59      104.80      7.52 o 
   2  -4   9        1.08       -4.28      5.08 o 
   3  -4   9      267.14      257.77      9.71 o 
   4  -4   9      102.69      124.01      9.76 o 
   5  -4   9        7.90        8.39      7.08 o 
   6  -4   9        4.50       -7.67      7.67 o 
  -7  -3   9        0.88       -7.03      7.03 o 
  -6  -3   9        0.07        8.00      6.53 o 
  -5  -3   9        6.19       -2.84      4.64 o 
  -4  -3   9      146.07      163.97      7.32 o 
  -3  -3   9      153.16      171.96      5.74 o 
  -2  -3   9      386.94      349.51      8.04 o 
  -1  -3   9      374.17      357.73      9.69 o 
   0  -3   9      243.87      273.51      7.59 o 
   1  -3   9       45.64       59.95      6.65 o 
   2  -3   9      125.51      113.32      8.18 o 
   3  -3   9        1.21        6.43      5.61 o 
   4  -3   9        6.27        9.71      6.28 o 
   5  -3   9        0.54       -6.61      6.85 o 
   6  -3   9       17.10       30.02      8.30 o 
  -8  -2   9        4.40        8.44      7.65 o 
  -7  -2   9       22.04       31.55      7.57 o 
  -6  -2   9        9.97        5.75      5.17 o 
  -5  -2   9       92.09      101.65      6.32 o 
  -4  -2   9      110.64      110.80      6.13 o 
  -3  -2   9       17.41       13.85      4.30 o 
  -2  -2   9        4.62        6.39      3.13 o 
  -1  -2   9      471.04      439.60      8.50 o 
   0  -2   9     1419.38     1602.63     38.32 o 
   1  -2   9      148.87      128.50      8.05 o 
   2  -2   9     1556.15     1479.72     34.68 o 
   3  -2   9       11.79       14.68      5.88 o 
   4  -2   9      121.89      107.14      9.35 o 
   5  -2   9       27.43       27.11      7.90 o 
   6  -2   9        0.05        7.63      7.83 o 
  -8  -1   9        2.20        0.55      7.03 o 
  -7  -1   9        0.86       -3.69      6.38 o 
  -6  -1   9       49.21       55.51      5.94 o 
  -5  -1   9       47.49       48.25      5.58 o 
  -4  -1   9        0.28       -4.02      4.02 o 
  -3  -1   9      215.06      214.89      8.05 o 
  -2  -1   9      232.44      223.74      6.07 o 
  -1  -1   9       73.48       61.51      7.17 o 
   0  -1   9      363.41      442.03     32.59 o 
   1  -1   9      696.31      660.19     14.30 o 
   2  -1   9        2.76        4.78      4.55 o 
   3  -1   9       62.78       57.44      7.45 o 
   4  -1   9        8.60       -0.48      6.63 o 
   5  -1   9        8.46        9.59      7.52 o 
   6  -1   9        0.17       12.38      8.15 o 
  -8   0   9        0.01       -6.80      6.80 o 
  -7   0   9        1.88       -0.94      5.44 o 
  -6   0   9       72.50       81.35      6.36 o 
  -5   0   9       19.79       12.71      4.75 o 
  -4   0   9       17.67       25.17      4.76 o 
  -3   0   9      181.09      191.10      9.55 o 
  -2   0   9      143.81      113.76      4.57 o 
  -1   0   9       19.85       34.42      3.38 o 
   0   0   9      146.12      212.47     15.02 o 
   1   0   9       68.75       72.42      5.43 o 
   2   0   9       11.78       13.05      5.29 o 
   3   0   9       34.76       39.91      7.12 o 
   4   0   9        2.46        7.48      6.70 o 
   5   0   9        6.13       20.23      8.25 o 
  -8   1   9        2.03       -6.25      6.25 o 
  -7   1   9        0.22        6.79      5.29 o 
  -6   1   9        9.12       10.82      5.62 o 
  -5   1   9        3.53       13.95      4.84 o 
  -4   1   9       47.44       64.17      5.54 o 
  -3   1   9      203.62      182.60      7.85 o 
  -2   1   9        2.36        9.00      4.08 o 
  -1   1   9       39.62       44.67      3.80 o 
   0   1   9      309.43      343.33     16.47 o 
   1   1   9        5.85       -2.07      4.27 o 
   2   1   9       10.19       10.45      9.20 o 
   3   1   9       14.61       10.98      5.44 o 
   4   1   9       10.41       18.39      7.63 o 
  -7   2   9       25.68       18.62      5.76 o 
  -6   2   9        4.64        2.74      5.37 o 
  -5   2   9       36.75       44.26      5.76 o 
  -4   2   9       15.24       14.77      8.13 o 
  -3   2   9       50.65       40.50     14.13 o 
  -2   2   9       65.19       83.71      5.94 o 
  -1   2   9      261.78      251.40      9.23 o 
   0   2   9       14.29       15.11      3.71 o 
   1   2   9      228.07      220.58     10.98 o 
   2   2   9        4.68        7.07      7.78 o 
   3   2   9        0.83        2.10      8.45 o 
  -7   3   9        6.29       15.32      6.82 o 
  -6   3   9        8.64        8.65      5.53 o 
  -5   3   9       19.69       19.51      6.37 o 
  -4   3   9        9.72        2.64      5.32 o 
  -3   3   9       18.40       15.20      9.55 o 
  -2   3   9       54.68       65.85     10.96 o 
  -1   3   9        6.07       -0.92      8.08 o 
   0   3   9       19.81       13.10      8.18 o 
   1   3   9       22.79       11.84      8.77 o 
   2   3   9       96.82       99.00     11.12 o 
   3   3   9       38.60       40.36     10.31 o 
  -7   4   9        5.86        4.18     10.66 o 
  -6   4   9        4.73      -10.26     10.26 o 
  -5   4   9        0.45        0.10     10.69 o 
  -4   4   9        7.54       -1.17     10.27 o 
  -3   4   9       32.55       34.31     10.92 o 
  -2   4   9       40.27       42.88     11.74 o 
  -1   4   9        3.97       13.28     10.47 o 
   0   4   9        3.63       -6.18      8.82 o 
   1   4   9       82.35      103.98     12.28 o 
   2   4   9        4.86       -7.30      9.02 o 
   3   4   9        2.60       11.14     10.11 o 
  -6   5   9        7.48       13.80     12.13 o 
  -5   5   9       11.79       -1.09     11.69 o 
  -4   5   9       10.47       12.23     11.86 o 
  -3   5   9       39.69       32.17     12.18 o 
  -2   5   9        0.42       -9.72      9.72 o 
  -1   5   9        1.28      -10.51     10.51 o 
   0   5   9       25.90       34.99     11.11 o 
   1   5   9       21.65       25.59     10.89 o 
   2   5   9        0.06       -9.35      9.35 o 
  -4   6   9        9.42       17.04     14.40 o 
  -3   6   9        9.48       19.26     13.95 o 
  -2   6   9        2.27       -7.68     11.09 o 
  -1   6   9       48.92       46.15     12.88 o 
   0   6   9        6.38        2.77     10.96 o 
   1   6   9       27.95       52.13     13.31 o 
   2   6   9        5.79        4.66     10.99 o 
  -2   7   9       12.51       10.66     12.98 o 
  -1   7   9        6.83       -0.92     13.23 o 
   0   7   9       27.32       36.20     14.30 o 
   1   7   9       25.32       11.38     12.71 o 
  -2  -6  10       50.54       58.73      8.37 o 
  -3  -5  10       99.10       74.82      8.37 o 
  -2  -5  10      231.32      212.54     12.49 o 
   2  -5  10       36.90       54.00      8.00 o 
   3  -5  10        0.08       -0.23      6.41 o 
   4  -5  10        7.33        9.25      7.13 o 
  -6  -4  10       36.51       47.94      9.30 o 
  -5  -4  10        7.57       17.81      7.65 o 
  -4  -4  10       15.20        3.94      6.66 o 
  -3  -4  10       84.44       78.04      9.76 o 
  -2  -4  10      328.96      323.61     12.83 o 
  -1  -4  10       48.27       41.01      8.50 o 
   1  -4  10        3.96        0.05      5.28 o 
   2  -4  10       17.40       11.21      6.03 o 
   3  -4  10       37.28       49.19      7.65 o 
   4  -4  10       29.31       23.52      8.25 o 
  -7  -3  10       31.84       51.45      9.35 o 
  -6  -3  10       22.75       36.05      6.48 o 
  -5  -3  10       17.74        7.16      5.34 o 
  -4  -3  10        5.92        5.87      4.71 o 
  -3  -3  10      259.03      251.92      8.89 o 
  -2  -3  10      312.84      274.93      9.27 o 
  -1  -3  10      300.13      293.20      9.78 o 
   0  -3  10      208.56      107.57      6.80 o 
   1  -3  10      287.98      283.47     12.16 o 
   2  -3  10       52.89       43.21      7.40 o 
   3  -3  10      118.87      117.43      9.76 o 
   4  -3  10        0.59       -2.59      7.22 o 
  -7  -2  10        6.00        8.10      7.38 o 
  -6  -2  10        2.59       25.81      9.67 o 
  -5  -2  10       45.43       41.72      5.98 o 
  -4  -2  10      428.41      434.80     11.92 o 
  -3  -2  10        8.64       12.58      4.89 o 
  -2  -2  10     1276.17     1289.90     31.10 o 
  -1  -2  10      200.60      208.13      6.34 o 
   0  -2  10      314.54      380.41     13.35 o 
   1  -2  10        1.82       11.26      5.50 o 
   2  -2  10        1.50       -1.09      6.21 o 
   3  -2  10       14.75       16.34      6.78 o 
   4  -2  10       12.84       10.09      7.07 o 
  -7  -1  10        4.14        0.65      5.86 o 
  -6  -1  10        1.65       14.96      5.92 o 
  -5  -1  10       28.99       30.47      5.51 o 
  -4  -1  10       32.64       23.63      5.00 o 
  -3  -1  10        4.75        1.59      4.61 o 
  -2  -1  10        2.90       -1.68      4.16 o 
  -1  -1  10        5.93        6.06      3.32 o 
   0  -1  10      140.60      127.64     11.17 o 
   1  -1  10        4.34        6.31      5.86 o 
   2  -1  10       92.15       91.99      8.47 o 
   3  -1  10       20.54       14.67      6.98 o 
  -7   0  10        0.54        1.62      6.12 o 
  -6   0  10       16.99       26.62      6.15 o 
  -5   0  10       30.57       33.56     11.67 o 
  -4   0  10        0.83        6.25      4.99 o 
  -3   0  10       25.86       41.63      5.66 o 
  -2   0  10      163.61      153.39      7.49 o 
  -1   0  10       46.26       42.50      5.55 o 
   0   0  10       11.11       -1.55      1.92 o 
   1   0  10      108.61      112.24      6.92 o 
   2   0  10       85.48       79.15      6.93 o 
  -7   1  10        1.03       -3.83     11.96 o 
  -6   1  10       21.65       24.55      5.84 o 
  -5   1  10        4.68        7.07      5.47 o 
  -4   1  10        6.64       14.63      5.29 o 
  -3   1  10       73.20       84.42     10.58 o 
  -2   1  10       16.74       14.06      8.27 o 
  -1   1  10        1.74       -1.80      8.24 o 
   0   1  10       72.07       98.57     10.84 o 
   1   1  10      144.70      168.78     13.11 o 
   2   1  10        0.06       -8.67      8.67 o 
   3   1  10       10.05        5.38      9.09 o 
  -7   2  10        0.79        3.79     10.79 o 
  -6   2  10       10.33       21.36     11.38 o 
  -5   2  10        3.14        2.05      9.57 o 
  -4   2  10        2.23       -1.89      9.19 o 
  -3   2  10        3.96        6.87      9.29 o 
  -2   2  10       43.18       24.64      9.24 o 
  -1   2  10       51.85       31.19      9.55 o 
   0   2  10      270.41      318.39     18.26 o 
   1   2  10       48.00       59.50     10.04 o 
   2   2  10       31.14       41.14      9.59 o 
   3   2  10       38.56       42.90     10.99 o 
  -7   3  10        3.39       -4.01     11.14 o 
  -6   3  10        1.00       -0.68     10.96 o 
  -5   3  10       13.06        8.29     12.54 o 
  -4   3  10       15.21       18.86     12.28 o 
  -3   3  10       77.55       68.50     12.01 o 
  -2   3  10       39.82       50.48     11.33 o 
  -1   3  10      199.95      204.29     14.95 o 
   0   3  10        1.64       -8.27      9.64 o 
   1   3  10       22.86       18.11     10.11 o 
   2   3  10        0.23       -9.20      9.20 o 
   3   3  10        0.83        0.68     10.02 o 
  -6   4  10        1.50       -7.30     11.39 o 
  -5   4  10        2.13       10.66     12.19 o 
  -4   4  10        7.89        0.73     12.70 o 
  -3   4  10        0.00       13.38     12.36 o 
  -2   4  10       42.95       68.57     13.76 o 
  -1   4  10        0.95       15.25     10.69 o 
   0   4  10        6.49        8.84      9.99 o 
   1   4  10        0.36        0.82      9.57 o 
   2   4  10       19.60       10.97     10.16 o 
  -5   5  10        0.10        0.68     14.15 o 
  -4   5  10        5.10       -3.88     12.43 o 
  -3   5  10        5.88        7.42     12.70 o 
  -2   5  10        0.66        3.52     11.94 o 
  -1   5  10        3.48       -9.79     11.31 o 
   0   5  10        1.31       -9.91     10.46 o 
   1   5  10       27.02       29.42     12.11 o 
   2   5  10       15.20       31.95     12.18 o 
  -3   6  10        4.59       18.81     13.08 o 
  -2   6  10       39.67       24.37     14.67 o 
  -1   6  10       29.69       20.21     14.53 o 
   0   6  10       18.26       24.91     14.45 o 
   1   6  10        6.13        9.29     11.56 o 
  -3  -4  11       12.44       21.63      6.55 o 
  -6  -3  11       90.53      106.35     13.01 o 
  -5  -3  11        0.32        4.58      9.10 o 
  -4  -3  11      101.67       78.93     10.99 o 
  -3  -3  11       81.12       65.81     10.56 o 
  -2  -3  11       57.54       71.31     10.32 o 
  -1  -3  11       83.49       97.80     11.46 o 
  -6  -2  11        4.15        1.49     10.51 o 
  -5  -2  11        0.80        6.58     10.37 o 
  -4  -2  11      178.67      161.64     13.38 o 
  -3  -2  11      107.42      109.18     11.93 o 
  -2  -2  11      567.02      557.50     22.80 o 
  -1  -2  11       31.14       47.22     10.67 o 
   0  -2  11      342.67      417.70     19.58 o 
  -7  -1  11        8.85       -1.74     11.17 o 
  -5  -1  11        8.57       13.01     10.69 o 
  -4  -1  11      208.59      244.13     16.97 o 
  -3  -1  11      176.26      181.64     13.65 o 
  -2  -1  11      145.31      169.98     13.15 o 
  -1  -1  11      220.85      223.42     15.99 o 
   0  -1  11       38.30       58.31     10.32 o 
   1  -1  11        9.26        7.35      8.59 o 
  -7   0  11        2.28       -4.01     10.72 o 
  -6   0  11        0.02        5.58      9.86 o 
  -5   0  11       35.73       55.91     11.17 o 
  -4   0  11       20.53       -0.89      9.49 o 
  -3   0  11        0.08       -8.95      8.95 o 
  -2   0  11      204.18      208.75     15.22 o 
  -1   0  11       15.01       15.42      9.71 o 
   0   0  11        0.73       -8.47      8.69 o 
   1   0  11       15.36       18.32     10.12 o 
   2   0  11       43.11       36.05      9.86 o 
  -7   1  11        0.00        2.14     11.41 o 
  -6   1  11        0.95       -2.64     11.63 o 
  -5   1  11       22.78       30.67     10.97 o 
  -4   1  11        5.72        1.62     10.12 o 
  -3   1  11       12.38       19.46     10.61 o 
  -2   1  11       46.83       37.07     10.41 o 
  -1   1  11        4.91        1.97      8.79 o 
   0   1  11        5.30        1.52      8.85 o 
   1   1  11       40.56       65.63     11.02 o 
   2   1  11       13.31       -4.01     10.32 o 
   3   1  11        6.70       -3.67     10.31 o 
  -6   2  11       18.25       29.98     12.86 o 
  -5   2  11       26.11        9.84     11.58 o 
  -4   2  11       35.23       51.63     13.35 o 
  -3   2  11      102.74      130.16     14.05 o 
  -2   2  11        2.47       13.76     10.59 o 
  -1   2  11        7.06        7.52     10.14 o 
   0   2  11        0.97        7.22     10.22 o 
   1   2  11        0.39       -9.65      9.65 o 
   2   2  11        0.09        2.72     10.09 o 
   3   2  11        1.25      -10.57     10.57 o 
  -6   3  11        0.67       -5.26     12.43 o 
  -5   3  11       10.11       -3.27     11.48 o 
  -4   3  11        1.86      -12.06     12.06 o 
  -3   3  11       10.10       10.72     10.86 o 
  -2   3  11       45.47        1.47     11.21 o 
  -1   3  11        3.40       -9.99     10.22 o 
   0   3  11       36.81       86.71     14.05 o 
   1   3  11       16.39       31.09     11.83 o 
   2   3  11        1.06        1.87     10.64 o 
  -5   4  11        0.30      -12.83     12.83 o 
  -4   4  11        1.50        5.66     12.59 o 
  -3   4  11       29.18       17.59     13.25 o 
  -2   4  11        3.43        7.02     11.76 o 
  -1   4  11       14.75       21.95     12.95 o 
   0   4  11        0.14      -11.54     11.54 o 
   1   4  11        5.31       17.31     12.31 o 
   2   4  11        7.10       11.84     11.78 o 
  -3   5  11        0.59        6.13     12.81 o 
  -2   5  11        0.08        5.81     13.08 o 
  -1   5  11        0.10       10.81     12.59 o 
   0   5  11       41.27       64.78     13.91 o 
   1   5  11        0.90       -5.33     12.86 o 
  -6  -3  12        1.88        8.97     11.41 o 
  -5  -3  12       32.02       60.64     12.78 o 
  -4  -3  12       13.65        6.18     10.02 o 
  -3  -3  12        2.17       -3.52      9.47 o 
  -2  -3  12       70.92       80.06     11.79 o 
  -1  -3  12       91.03       70.34     11.96 o 
  -6  -2  12      208.27      217.72     17.32 o 
  -5  -2  12        9.56       25.09     12.43 o 
  -4  -2  12      220.58      217.57     15.90 o 
  -3  -2  12       63.07       67.03     12.06 o 
  -2  -2  12        0.95       -9.27      9.27 o 
  -1  -2  12        9.29       15.65     10.86 o 
   0  -2  12        3.69        6.61      9.42 o 
  -6  -1  12        5.83        2.05     11.89 o 
  -5  -1  12       18.98        6.06     11.86 o 
  -4  -1  12       11.44       16.44     10.54 o 
  -3  -1  12        1.56       -5.76      9.87 o 
  -2  -1  12       44.46       24.00     10.59 o 
  -1  -1  12        5.36       29.73     10.39 o 
   0  -1  12       59.66       86.21     12.46 o 
   1  -1  12        0.41       -3.42      9.47 o 
  -6   0  12        1.07       -5.81     12.01 o 
  -5   0  12        0.13        7.97     11.17 o 
  -4   0  12        0.57        3.71     11.54 o 
  -3   0  12       63.05       72.80     13.20 o 
  -2   0  12        0.02       12.78     10.01 o 
  -1   0  12       28.85       26.44     10.91 o 
   0   0  12       12.37        9.22     10.06 o 
   1   0  12        3.66       -4.04     10.77 o 
   2   0  12        1.41       -7.52      9.72 o 
  -6   1  12        0.04        4.79     11.44 o 
  -5   1  12        6.79        6.92     11.36 o 
  -4   1  12       14.80       12.38     11.41 o 
  -3   1  12       21.28       24.42     12.43 o 
  -2   1  12       51.01       40.02     11.91 o 
  -1   1  12        4.88        8.55     10.86 o 
   0   1  12       12.28        1.89     11.04 o 
   1   1  12        0.46       -9.50     10.61 o 
   2   1  12       22.17       20.68     12.04 o 
  -6   2  12        4.66        5.71     12.75 o 
  -5   2  12        0.13        2.86     11.98 o 
  -4   2  12       20.59       22.07     13.45 o 
  -3   2  12        2.05        1.14     11.71 o 
  -2   2  12       33.03       23.89     12.41 o 
  -1   2  12       44.19       24.67     12.78 o 
   0   2  12        0.20       -3.67     11.43 o 
   1   2  12       29.77       29.30     11.34 o 
   2   2  12        0.71        2.99     11.86 o 
  -4   3  12       12.18       33.93     14.05 o 
  -3   3  12       26.73       17.19     13.78 o 
  -2   3  12        1.55       10.17     12.03 o 
  -1   3  12        1.94        5.35     12.19 o 
   0   3  12        3.01        9.07     11.36 o 
   1   3  12       25.00       59.57     14.05 o 
   2   3  12       14.63       12.08     12.48 o 
  -2   4  12        5.54       -8.12     14.06 o 
  -1   4  12        8.73        6.66     14.05 o 
   0   4  12        0.25       -5.46     12.53 o 
   1   4  12        0.10      -12.46     12.46 o 
  -6  -3  13        0.35       18.26     13.13 o 
  -5  -3  13       46.19       55.82     13.91 o 
  -4  -3  13       21.40       16.67     11.71 o 
  -3  -3  13        0.43       -1.07     10.31 o 
  -2  -3  13        4.87       14.28     11.38 o 
  -6  -2  13       37.85       18.06     13.46 o 
  -5  -2  13        9.07       -5.95     12.85 o 
  -4  -2  13       39.25       15.75     11.84 o 
  -3  -2  13        1.29      -10.57     10.57 o 
  -2  -2  13      132.62      141.43     16.02 o 
  -1  -2  13        1.25       -6.82     10.82 o 
   0  -2  13        1.98       -3.24     11.59 o 
  -6  -1  13       49.32       67.15     15.08 o 
  -5  -1  13       40.71       57.46     13.15 o 
  -4  -1  13       21.30       43.75     12.53 o 
  -3  -1  13        9.27       15.65     12.58 o 
  -2  -1  13       30.65       28.23     12.81 o 
  -1  -1  13       12.85       12.28     10.99 o 
   0  -1  13       21.09       41.06     12.44 o 
   1  -1  13      145.88      166.04     16.49 o 
  -6   0  13        8.06       25.27     14.16 o 
  -5   0  13        2.89       -8.50     11.54 o 
  -4   0  13        8.96       10.21     11.69 o 
  -3   0  13        8.79        9.92     11.81 o 
  -2   0  13       19.26       15.13     11.51 o 
  -1   0  13       19.25       33.89     13.31 o 
   0   0  13       18.70       21.97     11.64 o 
   1   0  13        2.71      -10.44     10.44 o 
   2   0  13        6.26       21.13     13.06 o 
  -5   1  13        1.80      -13.10     13.10 o 
  -4   1  13        1.02        1.94     13.31 o 
  -3   1  13       14.69        8.17     12.34 o 
  -2   1  13        2.62       -3.36     11.76 o 
  -1   1  13       14.83       33.83     13.45 o 
   0   1  13        1.08       -1.84     12.48 o 
   1   1  13        6.73        7.40     13.10 o 
   2   1  13        6.54       18.74     12.81 o 
  -4   2  13        0.68       14.63     13.45 o 
  -3   2  13        5.62       34.43     14.03 o 
  -2   2  13        1.73       -8.25     12.26 o 
  -1   2  13        0.42       10.74     13.43 o 
   0   2  13        5.46      -12.66     12.66 o 
   1   2  13       10.75        4.73     13.05 o 
  -1   3  13        0.25       10.09     14.57 o 
   0   3  13       19.19       21.20     14.52 o 
  -5  -3  14        0.04        3.19     12.68 o 
  -4  -3  14       18.57       19.59     12.81 o 
  -3  -3  14        5.40       22.70     13.61 o 
  -2  -3  14        3.60       -9.39     12.04 o 
  -5  -2  14       13.76        9.15     13.20 o 
  -4  -2  14        0.49        3.17     14.13 o 
  -3  -2  14        9.25       21.67     14.22 o 
  -2  -2  14       13.65       31.75     12.59 o 
  -1  -2  14       58.35       56.74     13.88 o 
   0  -2  14        2.08      -11.61     11.61 o 
  -4  -1  14        0.59       13.75     13.05 o 
  -3  -1  14        5.51       18.27     13.05 o 
  -2  -1  14        6.03       -8.12     11.99 o 
  -1  -1  14       29.76       14.97     13.21 o 
   0  -1  14        0.54       -3.59     12.80 o 
   1  -1  14       19.70       -0.42     12.33 o 
  -3   0  14        1.65       -1.34     12.48 o 
  -2   0  14       10.55        4.66     12.91 o 
  -1   0  14       17.50       -3.17     12.51 o 
   0   0  14        1.25       -8.25     13.66 o 
   1   0  14        4.78        5.03     12.14 o 
  -1   1  14        3.67      -13.25     13.25 o 
   0   1  14        0.30        0.94     14.03 o 
                                                 
